# Supplementary material for: Quantitative Analysis of Vortical Blood Flow in the Thoracic Aorta Using 4D Phase Contrast MRI
Source: PLoS One. 2015 Sep 29;10(9):e0139025. doi: 10.1371/journal.pone.0139025 (PMC4587936; doi:10.1371/journal.pone.0139025)
Supplement: S1 Data — (XLSX) [file pone.0139025.s001.xlsx]

## Sheet: ROIs
		ROI 0						ROI 1						ROI 2						ROI 3						ROI 4						ROI 5
		min	max	avg	ccw	cw	std	min	max	avg	ccw	cw	std	min	max	avg	ccw	cw	std	min	max	avg	ccw	cw	std	min	max	avg	ccw	cw	std	min	max	avg	ccw	cw	std
0	0	-45.71	41.6994	-0.393556	0.111807	0.118371	0.820227	-43.3036	37.6301	-0.421616	0.0815782	0.0988927	0.666338	-39.8024	39.83	-0.496669	0.0977096	0.123714	1.56577	-49.9951	44.9777	-0.821754	0.122507	0.156968	1.18636	-55.7655	62.7826	0.48457	0.164003	0.15288	1.92244	-48.8818	39.999	-0.689916	0.09275	0.118688	2.81872
1	0.401606	-43.0048	39.1923	-0.370885	0.104066	0.113524	0.791789	-40.4094	35.3726	-0.432855	0.0767907	0.0932764	0.667737	-37.5384	37.253	-0.619514	0.0899438	0.119879	1.47711	-46.4435	41.5731	-0.89383	0.11391	0.157752	1.12198	-52.1149	59.2425	0.414202	0.158793	0.14792	1.8861	-45.8145	37.9767	-0.602014	0.0902722	0.112938	2.6656
2	0.803213	-40.5311	38.723	-0.355277	0.0968374	0.110192	0.863421	-38.3157	34.2096	-0.437932	0.0735703	0.0903847	0.685967	-35.6128	34.7551	-0.738938	0.0818787	0.116713	1.39047	-43.0741	39.0607	-0.971462	0.106367	0.158764	1.0568	-48.895	56.7013	0.342335	0.154074	0.146258	1.87159	-42.9733	36.196	-0.524189	0.0895411	0.10888	2.52338
3	1.20482	-38.5293	38.8857	-0.331096	0.0928803	0.1078	1.00696	-37.5241	34.4959	-0.445719	0.0748147	0.0918707	0.718264	-34.3234	32.3005	-0.854274	0.0734047	0.114385	1.30937	-40.9142	37.6279	-1.05211	0.101717	0.15939	0.99817	-46.6623	54.1799	0.269846	0.151082	0.146413	1.92068	-40.9469	35.838	-0.441538	0.0914905	0.108815	2.40156
4	1.60643	-37.5319	39.8088	-0.318002	0.0927947	0.108665	1.19708	-37.801	35.1461	-0.457132	0.0760753	0.0947374	0.765681	-33.6504	30.0747	-0.969774	0.0659919	0.111339	1.22415	-42.1398	37.5463	-1.12877	0.0983824	0.159858	0.947247	-46.1205	52.1553	0.207396	0.149685	0.145536	2.00624	-39.3649	35.7627	-0.377286	0.0943562	0.109417	2.29753
5	2.00803	-37.9901	41.0138	-0.295242	0.0950724	0.110932	1.42173	-39.7158	36.1731	-0.463823	0.0811446	0.100219	0.825678	-34.8232	28.6096	-1.09039	0.0589029	0.109755	1.13996	-43.5442	39.2331	-1.21312	0.0983531	0.159588	0.915026	-46.3453	50.7508	0.1471	0.148798	0.14811	2.14166	-38.9438	35.7511	-0.30082	0.0981254	0.109035	2.22576
6	2.40964	-39.2139	43.148	-0.278705	0.0998095	0.116732	1.656	-43.1872	38.259	-0.476055	0.0859756	0.105642	0.8977	-36.7151	27.5686	-1.20509	0.053288	0.109555	1.058	-45.2986	41.2674	-1.3046	0.0994643	0.161039	0.894285	-47.23	49.8284	0.0614062	0.152202	0.151488	2.2993	-39.4742	36.5352	-0.222923	0.103991	0.107451	2.18286
7	2.81124	-42.505	46.229	-0.260234	0.104566	0.121084	1.91214	-46.9939	41.0649	-0.48309	0.0896469	0.111214	0.966646	-39.6201	27.5049	-1.3268	0.0513022	0.110855	0.978103	-47.2915	43.5136	-1.38449	0.102826	0.163075	0.890392	-49.2424	50.8116	-0.00383297	0.156635	0.157337	2.4725	-42.0494	39.0069	-0.153532	0.107013	0.105921	2.16581
8	3.21285	-46.2583	49.7847	-0.248238	0.112137	0.126559	2.17395	-51.3266	44.682	-0.492925	0.0945073	0.113866	1.04932	-42.6689	27.9937	-1.44842	0.0513985	0.115815	0.897783	-49.9531	46.4736	-1.46377	0.105238	0.166748	0.89911	-53.0425	53.7711	-0.0709992	0.161739	0.163167	2.68584	-45.1011	41.9556	-0.0726079	0.111638	0.104435	2.18641
9	3.61446	-50.8092	53.806	-0.229297	0.120068	0.132801	2.43363	-55.9843	48.4004	-0.499519	0.100872	0.121152	1.13025	-45.9415	28.9307	-1.56675	0.0532624	0.122158	0.832428	-53.0772	49.5232	-1.54138	0.109795	0.172724	0.925335	-57.5435	57.3345	-0.133881	0.167549	0.169591	2.89579	-48.5121	45.5022	0.00685701	0.116973	0.104472	2.22923
10	4.01606	-55.6235	57.9607	-0.215692	0.12792	0.139506	2.7002	-60.922	52.6131	-0.507196	0.107493	0.128276	1.22197	-49.5657	30.4461	-1.68477	0.0569605	0.130081	0.752729	-56.9967	52.6998	-1.6241	0.114937	0.178692	0.969169	-62.7738	61.7574	-0.209336	0.174455	0.175838	3.13806	-52.1925	49.2705	0.082115	0.121427	0.106859	2.30196
11	4.41767	-59.6974	57.319	-0.488577	0.127106	0.145718	2.67478	-59.1308	51.1809	-0.785055	0.100258	0.129905	1.26009	-51.8042	27.7679	-1.97923	0.050794	0.13116	0.819405	-56.4824	49.4063	-1.91276	0.106253	0.180039	1.00789	-60.7507	58.8322	-0.182655	0.173224	0.173521	2.99268	-48.6632	46.2697	0.0400552	0.116422	0.104233	2.33375
12	4.81928	-67.5087	59.379	-0.76812	0.127388	0.158042	2.72822	-58.599	50.7483	-1.06474	0.0971145	0.137118	1.34395	-54.8658	26.2863	-2.28147	0.048672	0.135436	0.980188	-57.3423	46.2767	-2.19631	0.0985113	0.178056	1.15594	-60.4153	58.8168	-0.165288	0.171619	0.173049	2.8982	-45.593	43.7206	-0.0114293	0.114311	0.105004	2.3812
13	5.22088	-76.2859	64.9453	-1.04524	0.125892	0.168682	2.86447	-60.7617	51.5873	-1.34665	0.0955831	0.144829	1.45954	-58.9816	26.08	-2.57992	0.047852	0.140102	1.20247	-59.5854	44.1388	-2.49698	0.094174	0.17567	1.3611	-61.5399	58.9881	-0.139856	0.174532	0.171987	2.85347	-42.6196	42.0443	-0.0546842	0.111051	0.106419	2.46858
14	5.62249	-85.3301	72.044	-1.3252	0.126771	0.17692	3.052	-64.7577	53.2281	-1.6285	0.0938135	0.15185	1.61523	-64.7671	27.1004	-2.8762	0.0499269	0.14645	1.46072	-64.3574	42.7039	-2.77947	0.0916237	0.177416	1.6152	-63.6636	59.8115	-0.121321	0.176212	0.170543	2.8608	-40.5355	41.4879	-0.113841	0.107088	0.111582	2.5866
15	6.0241	-94.5059	80.5303	-1.60578	0.126674	0.184986	3.29555	-70.1512	55.14	-1.90906	0.0914315	0.159562	1.7854	-71.0758	28.8515	-3.1811	0.0523935	0.152734	1.7344	-69.5011	41.5317	-3.05524	0.0896634	0.181131	1.8825	-66.368	61.3145	-0.110908	0.177194	0.172618	2.92125	-39.1865	41.7234	-0.16024	0.104658	0.117518	2.72318
16	6.4257	-103.777	90.1882	-1.8858	0.128382	0.192809	3.59021	-77.9492	57.9795	-2.18598	0.0902575	0.166129	1.97567	-77.6275	31.4796	-3.47894	0.0567712	0.158648	2.02344	-74.8017	41.2247	-3.34841	0.0893798	0.182983	2.18055	-69.8913	65.7544	-0.0987882	0.179699	0.175291	3.03526	-39.6572	43.0064	-0.209949	0.104163	0.123005	2.87488
17	6.82731	-113.667	100.347	-2.16651	0.13154	0.198937	3.91563	-86.3372	61.2349	-2.46308	0.0900402	0.171896	2.18319	-84.6023	34.9595	-3.77504	0.0624274	0.164191	2.31237	-80.717	41.8479	-3.63382	0.0908768	0.18292	2.48811	-74.7108	71.0226	-0.0771831	0.182242	0.176311	3.19222	-41.7539	45.2926	-0.254003	0.105975	0.12948	3.05288
18	7.22892	-124.249	111.366	-2.44203	0.135634	0.207538	4.25768	-95.0272	64.643	-2.74256	0.0925571	0.179121	2.3936	-92.455	39.2237	-4.07668	0.0682535	0.170514	2.60676	-86.901	43.6782	-3.93377	0.0934806	0.186026	2.80365	-79.7958	76.4041	-0.0751339	0.185278	0.178168	3.4157	-45.1556	48.8931	-0.296501	0.109237	0.133898	3.24989
19	7.63052	-135.187	122.59	-2.72206	0.141029	0.216992	4.63093	-103.948	68.7504	-3.02352	0.0951789	0.18598	2.61153	-100.466	43.6997	-4.37899	0.0753854	0.177416	2.90622	-93.3253	46.1064	-4.21658	0.0967651	0.189239	3.11514	-85.8951	82.3377	-0.0581909	0.187219	0.181092	3.63188	-49.068	52.9469	-0.339371	0.114725	0.137792	3.45891
20	8.03213	-146.495	133.858	-3.00501	0.146318	0.227278	5.00785	-113.101	72.9072	-3.30308	0.100835	0.193389	2.84141	-108.989	48.3192	-4.67648	0.0828461	0.18562	3.20419	-99.9169	49.1511	-4.4995	0.101967	0.192321	3.41864	-92.8413	89.7022	-0.0424367	0.191701	0.18606	3.91343	-53.5873	57.0006	-0.389767	0.119207	0.142439	3.66611
21	8.43373	-140.858	130.072	-2.85547	0.1474	0.223022	5.02099	-115.077	74.5437	-3.51245	0.0985618	0.199668	2.96871	-114.477	49.1129	-5.04929	0.0794978	0.189377	3.30684	-102.727	46.5009	-4.90431	0.100311	0.194023	3.58805	-94.523	89.8342	-0.471376	0.18521	0.188627	3.97301	-52.6474	55.8921	-0.279223	0.121875	0.141275	3.7492
22	8.83534	-135.636	126.519	-2.71518	0.152263	0.222288	5.02415	-117.481	76.2852	-3.71465	0.100237	0.20584	3.125	-121.443	50.4747	-5.4286	0.0785273	0.194867	3.41366	-107.065	45.139	-5.32474	0.100615	0.196304	3.80258	-96.9767	91.7463	-0.910268	0.181108	0.196148	4.04266	-52.1308	56.6055	-0.185965	0.125774	0.141091	3.83729
23	9.23695	-130.572	124.852	-2.57433	0.155556	0.220973	5.03793	-120.42	78.3967	-3.9312	0.102889	0.20836	3.31216	-128.874	52.2829	-5.80267	0.078677	0.200818	3.51502	-112.839	46.0287	-5.74949	0.102815	0.200125	4.01824	-100.425	93.7113	-1.36893	0.175861	0.202118	4.16297	-53.2341	57.9397	-0.0805447	0.129858	0.143082	3.94251
24	9.63855	-125.901	123.952	-2.41934	0.159256	0.220446	5.05533	-123.852	80.9489	-4.1394	0.105753	0.210799	3.51592	-137.316	54.9846	-6.17901	0.0786047	0.205435	3.62204	-120.719	48.7355	-6.17484	0.105203	0.205365	4.26067	-104.58	95.6855	-1.81045	0.175696	0.207968	4.26443	-55.075	60.3404	0.0306048	0.135115	0.147948	4.05683
25	10.0402	-121.934	123.707	-2.27678	0.164235	0.221578	5.06914	-128.125	83.5585	-4.34636	0.110659	0.212126	3.74313	-146.332	58.0584	-6.54723	0.078885	0.209565	3.72642	-128.996	51.7546	-6.5865	0.106611	0.210477	4.5011	-110.918	98.0316	-2.24888	0.176167	0.212378	4.39178	-57.8108	64.21	0.15359	0.141401	0.151763	4.17501
26	10.4418	-121.833	123.886	-2.13373	0.170039	0.221712	5.09651	-135.148	86.3247	-4.55737	0.115136	0.214285	3.98606	-155.415	62.1293	-6.92667	0.0798257	0.214352	3.84412	-138.291	55.7939	-7.01298	0.111611	0.215157	4.78995	-118.607	100.892	-2.68586	0.17707	0.218974	4.52223	-61.5802	69.5093	0.255974	0.147437	0.15353	4.31698
27	10.8434	-129.261	130.527	-1.98234	0.176354	0.223158	5.12821	-145.28	89.2421	-4.77441	0.12009	0.217615	4.24432	-164.69	66.9772	-7.29727	0.0833123	0.219135	3.96301	-147.812	60.7786	-7.43073	0.116141	0.220685	5.0799	-127.556	104.381	-3.12349	0.179807	0.224596	4.67206	-66.285	75.0503	0.367138	0.154762	0.157273	4.46283
28	11.245	-140.491	139.55	-1.83822	0.182367	0.225213	5.15756	-156.016	92.8506	-4.98613	0.125712	0.219679	4.50836	-173.994	72.376	-7.67218	0.0883299	0.225265	4.06305	-157.857	66.0245	-7.85803	0.119572	0.225821	5.37496	-137.05	108.518	-3.57508	0.183049	0.231955	4.85255	-71.8231	80.686	0.471253	0.160907	0.160246	4.60298
29	11.6466	-153.257	149.539	-1.69417	0.189904	0.227592	5.18955	-166.941	96.9895	-5.19701	0.131412	0.222924	4.78412	-183.321	77.8035	-8.04577	0.0938133	0.231097	4.18583	-168.021	72.1311	-8.27105	0.126322	0.231758	5.68536	-147.131	114.486	-4.04298	0.187348	0.240154	5.05734	-77.7143	86.3949	0.58457	0.166764	0.163901	4.74848
30	12.0482	-166.395	160.07	-1.54579	0.197765	0.231565	5.22593	-178.98	101.733	-5.40161	0.138035	0.22536	5.05956	-192.692	83.4481	-8.41473	0.0998639	0.237977	4.3089	-178.493	78.2808	-8.69321	0.132376	0.236937	6.00403	-157.71	121.853	-4.47666	0.192284	0.246529	5.23304	-84.1264	92.6421	0.687432	0.170684	0.167424	4.89797
31	12.4498	-159.117	154.816	-1.38395	0.195921	0.232662	5.09495	-174.85	100.466	-5.28146	0.135213	0.224158	5.13441	-196.026	83.7424	-8.6492	0.0984589	0.239645	4.14467	-179.01	76.633	-8.99561	0.133594	0.239335	5.83898	-157.433	122.791	-4.80182	0.187621	0.249855	5.01329	-82.844	93.4578	0.610667	0.170124	0.170716	5.01905
32	12.8514	-153.378	149.822	-1.21481	0.197973	0.233503	4.98516	-170.977	99.6203	-5.16025	0.135566	0.223179	5.2122	-199.659	84.4103	-8.86864	0.0994315	0.241993	4.001	-179.909	74.9939	-9.28902	0.135649	0.24083	5.68565	-158.539	123.732	-5.15579	0.185691	0.253084	4.84498	-81.9393	94.5395	0.520934	0.17023	0.175933	5.13913
33	13.253	-148.059	144.943	-1.0557	0.201077	0.230927	4.89124	-168.691	99.6529	-5.03741	0.137387	0.222747	5.29653	-203.551	85.1979	-9.09122	0.102409	0.24641	3.87898	-181.177	74.4698	-9.59224	0.138789	0.243076	5.57298	-160.379	124.777	-5.50407	0.182352	0.256841	4.70819	-81.1944	96.35	0.41974	0.170273	0.181323	5.2716
34	13.6546	-145.961	140.192	-0.8916	0.205662	0.230357	4.81639	-166.895	100.23	-4.92234	0.13968	0.221941	5.381	-207.854	86.183	-9.31599	0.106141	0.24909	3.79897	-183.452	74.0564	-9.89425	0.1413	0.244418	5.4731	-163.564	126.216	-5.85991	0.180994	0.260025	4.57371	-81.3831	98.845	0.327563	0.171167	0.185846	5.42823
35	14.0562	-144.925	135.527	-0.731151	0.209864	0.230726	4.76139	-165.259	101.53	-4.80583	0.142514	0.220289	5.48428	-212.38	87.208	-9.53429	0.10936	0.251028	3.76096	-186.399	73.7261	-10.1909	0.144347	0.245191	5.39407	-168.129	127.667	-6.20478	0.179968	0.263984	4.46911	-83.4274	101.894	0.234765	0.172011	0.191951	5.56767
36	14.4578	-145.263	134.696	-0.564517	0.214894	0.230722	4.71066	-165.2	103.711	-4.69192	0.147183	0.219978	5.58447	-217.067	88.362	-9.75119	0.113358	0.252512	3.74314	-190.277	74.2331	-10.4857	0.147401	0.248459	5.35208	-173.178	130.38	-6.54684	0.178276	0.268231	4.38945	-87.2873	106.27	0.131474	0.171007	0.197451	5.71376
37	14.8594	-147.173	135.55	-0.394345	0.220596	0.231005	4.69177	-168.948	106.529	-4.56994	0.153175	0.21891	5.69064	-221.983	89.7561	-9.97385	0.118131	0.253297	3.77191	-195.041	76.3578	-10.7914	0.149606	0.250295	5.32957	-179.435	135.113	-6.91886	0.176765	0.273202	4.38515	-91.7405	110.944	0.0417238	0.170797	0.201664	5.8561
38	15.261	-151.087	137.236	-0.224964	0.227751	0.230674	4.6914	-173.213	110.011	-4.45838	0.160155	0.219727	5.81056	-227.488	91.1985	-10.2003	0.122901	0.254979	3.84667	-200.356	79.9871	-11.0973	0.152285	0.25192	5.34698	-186.508	140.081	-7.25804	0.175932	0.27678	4.3833	-96.6328	116.083	-0.0580972	0.17118	0.203581	6.0161
39	15.6627	-156.343	140.265	-0.0531664	0.231675	0.231427	4.7024	-178.226	114.371	-4.34079	0.168492	0.219987	5.93098	-233.646	92.887	-10.4285	0.127149	0.256315	3.95269	-206.539	84.0926	-11.401	0.154993	0.25445	5.38602	-193.898	146.151	-7.58086	0.176904	0.278338	4.3901	-102.426	121.483	-0.153835	0.171136	0.206442	6.16543
40	16.0643	-162.639	144.219	0.115769	0.236373	0.233313	4.73674	-183.616	118.797	-4.22095	0.176924	0.220102	6.05761	-240.132	94.5904	-10.6558	0.131535	0.257655	4.08438	-213.194	88.7189	-11.6923	0.159537	0.256934	5.44958	-201.577	153.834	-7.94527	0.177798	0.280024	4.45136	-108.316	127.144	-0.236749	0.173576	0.209706	6.33209
41	16.4659	-155.072	139.843	0.19049	0.233954	0.232023	4.683	-178.226	116.458	-4.11772	0.176162	0.22158	6.27803	-236.996	94.2335	-10.6349	0.131487	0.256765	4.08725	-212.327	87.0906	-11.7263	0.157579	0.257705	5.31427	-199.335	150.991	-7.97611	0.173253	0.280931	4.45638	-108.456	124.059	-0.37765	0.17099	0.209954	6.28186
42	16.8675	-148.397	135.905	0.275821	0.233413	0.23071	4.64023	-173.426	114.329	-4.02444	0.175877	0.22274	6.51953	-234.268	94.3372	-10.6197	0.130744	0.256335	4.11711	-211.892	85.5685	-11.7358	0.155234	0.258065	5.18407	-197.619	148.306	-8.01705	0.171415	0.282774	4.48522	-108.799	121.021	-0.5121	0.168386	0.213628	6.23739
43	17.2691	-142.193	132.528	0.351234	0.231948	0.230322	4.605	-169.232	112.567	-3.92636	0.177389	0.223421	6.77064	-231.781	94.8981	-10.6033	0.130361	0.260413	4.19084	-212.089	85.4283	-11.7433	0.1552	0.25829	5.05618	-196.085	145.863	-8.09066	0.170011	0.286278	4.57713	-109.162	118.178	-0.650118	0.167234	0.216282	6.20555
44	17.6707	-136.884	129.472	0.427893	0.230713	0.229738	4.57693	-165.193	112.154	-3.82669	0.178456	0.223933	7.03491	-230.254	95.7197	-10.587	0.130865	0.262442	4.3158	-212.707	85.8352	-11.7657	0.154989	0.259322	4.96667	-195.952	143.99	-8.13866	0.169586	0.289786	4.72192	-109.876	115.616	-0.779872	0.166995	0.21827	6.18
45	18.0723	-135.056	126.869	0.513657	0.231368	0.228853	4.54427	-161.794	111.977	-3.71934	0.180557	0.224137	7.31093	-229.57	96.754	-10.5767	0.131867	0.263728	4.45696	-214.241	86.3678	-11.7875	0.155505	0.259848	4.89883	-196.1	144.597	-8.17102	0.170209	0.291533	4.8653	-111.63	113.752	-0.919333	0.165313	0.218812	6.14058
46	18.4739	-133.923	124.563	0.588511	0.232373	0.228984	4.51604	-158.846	111.911	-3.61169	0.183456	0.225152	7.60199	-229.235	97.9149	-10.563	0.133757	0.264637	4.6354	-216.294	86.925	-11.8094	0.156078	0.259977	4.83632	-196.584	145.478	-8.23941	0.172516	0.293853	5.07215	-113.462	113.036	-1.05525	0.165798	0.220618	6.11187
47	18.8755	-133.712	123.731	0.669741	0.234905	0.228533	4.50359	-156.009	112.013	-3.50586	0.18703	0.224514	7.89398	-229.043	99.3886	-10.5499	0.136783	0.264978	4.85086	-218.792	87.4973	-11.8228	0.157697	0.259592	4.79499	-197.37	146.53	-8.28318	0.175647	0.292991	5.29654	-115.31	112.836	-1.17742	0.166444	0.222204	6.08993
48	19.2771	-133.584	123.751	0.745434	0.238348	0.226742	4.49904	-154.102	112.499	-3.40514	0.189828	0.224431	8.19456	-229.211	101.349	-10.5371	0.139692	0.263827	5.07921	-221.687	88.1811	-11.843	0.159885	0.260128	4.7761	-198.484	147.948	-8.34144	0.177308	0.292559	5.56873	-117.723	113.134	-1.31157	0.168352	0.223794	6.06034
49	19.6787	-133.563	124	0.838321	0.243029	0.226129	4.50332	-155.327	113.244	-3.30386	0.193978	0.223741	8.50123	-229.958	103.639	-10.5218	0.142571	0.262708	5.33265	-225.072	88.9508	-11.8597	0.16216	0.259783	4.76828	-199.66	149.794	-8.3816	0.181975	0.292008	5.82356	-121.117	113.695	-1.43345	0.170244	0.226023	6.04729
50	20.0803	-134.58	124.901	0.906631	0.247813	0.225459	4.49505	-158.76	114.637	-3.20869	0.199121	0.223265	8.81174	-230.947	106.038	-10.5108	0.145201	0.263347	5.60627	-229.191	89.8765	-11.8725	0.165402	0.25929	4.78529	-200.958	151.685	-8.44438	0.186506	0.292837	6.1193	-124.947	114.739	-1.5631	0.1739	0.226562	6.04484
51	20.4819	-129.725	119.677	0.984337	0.246946	0.223118	4.30922	-154.326	111.836	-3.14624	0.197568	0.221196	8.86203	-225.51	101.389	-10.5555	0.143624	0.264828	5.68487	-226.296	85.789	-11.8924	0.161753	0.261873	4.65705	-198.077	145.772	-8.45696	0.183987	0.291602	6.09064	-121.065	110.956	-1.43853	0.17405	0.224023	6.01151
52	20.8835	-125.084	114.991	1.06497	0.246706	0.221116	4.12513	-150.243	109.206	-3.07581	0.197298	0.220559	8.91764	-220.163	97.0795	-10.6007	0.143408	0.265413	5.78791	-223.607	82.085	-11.912	0.160378	0.263582	4.55762	-195.726	139.86	-8.47488	0.181939	0.290972	6.07976	-117.284	107.406	-1.29743	0.175531	0.223472	5.99221
53	21.2851	-120.881	110.796	1.13766	0.246722	0.219135	3.94817	-146.285	106.838	-3.00822	0.197972	0.218891	8.97888	-215.218	93.1782	-10.6564	0.143143	0.266037	5.90174	-220.918	79.1648	-11.9374	0.159024	0.265122	4.49594	-194.043	134.139	-8.48861	0.180484	0.289128	6.06601	-113.728	104.926	-1.16806	0.176051	0.222678	5.97117
54	21.6867	-117.19	107.604	1.23549	0.247462	0.216754	3.76339	-142.599	104.845	-2.93886	0.198005	0.218001	9.04815	-210.459	89.52	-10.708	0.142026	0.267532	6.03673	-218.267	77.0751	-11.9577	0.156827	0.267753	4.46776	-192.575	129.166	-8.48989	0.180021	0.288291	6.06246	-110.536	103.067	-1.0322	0.177953	0.218338	5.95448
55	22.0884	-113.672	105.734	1.31495	0.246574	0.214702	3.58388	-139.78	103.177	-2.87996	0.198218	0.217054	9.12783	-205.735	86.161	-10.7496	0.141982	0.268055	6.19646	-215.858	75.8431	-11.9775	0.154972	0.269263	4.47582	-191.508	125.54	-8.50538	0.178066	0.286295	6.06256	-107.759	101.677	-0.901363	0.178172	0.216179	5.94902
56	22.49	-111.256	104.831	1.39908	0.245435	0.213484	3.40329	-138.011	102.422	-2.81515	0.1991	0.216029	9.20852	-201.068	83.3161	-10.7954	0.141	0.268364	6.37337	-213.837	74.7351	-11.9877	0.15425	0.270541	4.50929	-190.772	121.945	-8.51499	0.179916	0.284227	6.06446	-106.039	100.631	-0.76607	0.180522	0.21329	5.9596
57	22.8916	-109.293	104.444	1.47654	0.243742	0.208701	3.22356	-137.014	102.353	-2.75036	0.199691	0.216083	9.29072	-196.45	80.7928	-10.8407	0.139742	0.267539	6.55697	-211.99	74.0899	-11.9952	0.153461	0.270948	4.58374	-190.178	118.777	-8.53303	0.181593	0.282686	6.06981	-105.899	100.067	-0.633465	0.183934	0.2119	5.9847
58	23.2932	-108.821	104.338	1.55814	0.242949	0.205	3.04402	-136.334	102.65	-2.68069	0.201837	0.214359	9.38824	-192.561	78.3218	-10.8905	0.137642	0.268311	6.76286	-210.399	73.5502	-12.0186	0.153668	0.271961	4.70155	-189.859	116.23	-8.55884	0.18403	0.28227	6.08972	-106.37	99.7803	-0.494233	0.188396	0.207769	6.01066
59	23.6948	-109.998	104.791	1.64321	0.241683	0.20181	2.87377	-135.742	103.499	-2.61602	0.203611	0.214353	9.48576	-190.729	76.264	-10.9352	0.137826	0.267467	6.98041	-209.002	73.7249	-12.0457	0.153842	0.271531	4.84907	-189.69	113.969	-8.5569	0.187409	0.280819	6.11442	-107.268	99.6296	-0.354926	0.192512	0.206188	6.05212
60	24.0964	-111.687	106.191	1.72727	0.24046	0.199589	2.70543	-135.352	104.459	-2.54692	0.205971	0.214426	9.57239	-189.064	74.47	-10.9903	0.137863	0.265903	7.19779	-207.702	74.9445	-12.0618	0.153288	0.271358	5.01579	-189.933	112.028	-8.59545	0.189372	0.280839	6.15784	-108.978	100.66	-0.219165	0.195304	0.205517	6.09712
61	24.498	-106.002	102.609	1.86097	0.240031	0.19478	2.49818	-129.704	100.247	-2.41224	0.205101	0.210964	9.29731	-184.419	70.1908	-11.0105	0.133581	0.264397	7.22433	-201.833	72.2371	-12.1066	0.148901	0.270927	5.10166	-186.3	107.527	-8.78345	0.18689	0.278979	6.13263	-105.376	97.1707	-0.20952	0.192719	0.200198	6.05108
62	24.8996	-101.04	100.015	1.99635	0.239065	0.190571	2.31497	-124.062	96.8811	-2.27283	0.205667	0.206224	9.02979	-179.965	66.1665	-11.0289	0.129587	0.263596	7.25716	-196.471	69.7135	-12.1705	0.142639	0.271502	5.2208	-182.86	103.491	-8.97711	0.181999	0.277832	6.13751	-101.96	93.8759	-0.206335	0.190454	0.195373	6.00333
63	25.3012	-96.1872	97.8906	2.13133	0.23982	0.186799	2.14768	-118.573	94.1052	-2.13691	0.204766	0.202241	8.76446	-175.747	62.2525	-11.0482	0.125651	0.263642	7.29954	-191.352	67.3821	-12.2137	0.137473	0.271079	5.3501	-179.765	100.644	-9.16996	0.179194	0.276828	6.1659	-99.0474	91.0145	-0.197419	0.18952	0.191675	5.98674
64	25.7028	-91.8822	95.9411	2.26815	0.239657	0.181613	1.99358	-113.161	91.5893	-1.99439	0.204347	0.198922	8.49475	-171.713	59.4314	-11.0673	0.122128	0.261687	7.34566	-187.563	65.4005	-12.2516	0.132881	0.270354	5.49899	-176.774	98.1418	-9.3559	0.176432	0.27629	6.22574	-96.4927	88.3918	-0.187353	0.187463	0.187836	5.94963
65	26.1044	-88.4539	94.4545	2.40634	0.239232	0.17542	1.86592	-108.182	89.3086	-1.8567	0.204489	0.194861	8.22957	-167.946	57.0057	-11.0856	0.118076	0.259941	7.40346	-184.639	64.2222	-12.2908	0.12896	0.270023	5.67587	-173.864	96.9375	-9.56946	0.173573	0.278048	6.31172	-94.4734	86.3591	-0.183866	0.187776	0.186231	5.9377
66	26.506	-86.237	93.0887	2.54319	0.238231	0.170304	1.77465	-104.757	87.3881	-1.7136	0.20474	0.191829	7.96006	-164.608	55.6329	-11.1118	0.114808	0.257246	7.46678	-181.908	63.5382	-12.3277	0.127184	0.270188	5.87251	-171.373	96.0749	-9.75597	0.172782	0.278167	6.42644	-92.8633	84.3599	-0.177432	0.190569	0.186407	5.91771
67	26.9076	-84.9521	91.873	2.66936	0.237973	0.164935	1.72749	-102.723	86.554	-1.58247	0.204013	0.190021	7.69176	-162.81	54.7702	-11.1305	0.111276	0.255915	7.54244	-179.708	62.5998	-12.3968	0.126725	0.272406	6.07947	-169.611	95.5369	-9.94741	0.171679	0.278107	6.56614	-91.4662	82.534	-0.170323	0.19304	0.18851	5.91434
68	27.3092	-85.0221	91.0981	2.80895	0.236566	0.160023	1.70813	-101.315	85.8628	-1.44141	0.202848	0.188365	7.43472	-161.558	54.346	-11.1527	0.109076	0.254879	7.62188	-178.044	62.1696	-12.4445	0.127593	0.272917	6.30103	-169.61	95.0336	-10.1492	0.169367	0.278815	6.71839	-90.5885	81.0904	-0.161689	0.1946	0.189439	5.92567
69	27.7108	-85.6681	90.6191	2.94982	0.237779	0.155494	1.72947	-101.841	85.3155	-1.30523	0.202647	0.187551	7.18179	-160.721	54.7613	-11.1733	0.107143	0.253694	7.70973	-176.781	61.8024	-12.4786	0.127772	0.27555	6.54293	-169.87	94.701	-10.3652	0.168235	0.280224	6.90676	-89.8844	79.879	-0.15603	0.195443	0.189648	5.92026
70	28.1124	-86.887	90.2427	3.08347	0.238283	0.150818	1.79631	-102.77	84.9735	-1.16457	0.202269	0.186464	6.91915	-160.136	55.5592	-11.1972	0.105936	0.254571	7.80411	-175.981	61.4517	-12.5308	0.128609	0.276469	6.80065	-170.334	94.5314	-10.5539	0.168923	0.283962	7.11513	-89.4765	79.0007	-0.148829	0.195765	0.191737	5.94484
71	28.5141	-82.5067	86.5703	3.07462	0.235941	0.146527	1.75067	-100.577	81.253	-1.19949	0.198853	0.184251	6.75917	-156.11	52.9878	-10.9815	0.102222	0.250221	7.69223	-171.449	59.022	-12.4143	0.125876	0.272639	6.79814	-164.807	90.1335	-10.4184	0.164971	0.280501	7.16663	-85.176	75.7738	-0.132834	0.192798	0.19007	5.95041
72	28.9157	-78.9029	83.0431	3.06951	0.231825	0.141496	1.71242	-98.4885	77.5693	-1.23167	0.194952	0.182043	6.60111	-152.223	50.7013	-10.7687	0.0983272	0.246375	7.58325	-167.101	56.6038	-12.2958	0.122766	0.270329	6.79507	-159.604	85.9398	-10.283	0.162257	0.277461	7.23647	-81.5323	73.5909	-0.129157	0.191128	0.189019	5.94194
73	29.3173	-76.3262	80.1058	3.06092	0.229883	0.138108	1.68128	-96.4292	73.9906	-1.26763	0.191199	0.178437	6.46461	-148.757	48.9669	-10.5504	0.0938476	0.244634	7.47751	-163.171	54.6039	-12.1755	0.120235	0.267591	6.79897	-155.386	81.8477	-10.1582	0.15817	0.272943	7.29042	-78.1458	72.1374	-0.113678	0.189423	0.186254	5.93705
74	29.7189	-74.0934	77.7849	3.05222	0.228052	0.137428	1.66209	-94.7184	70.9269	-1.29728	0.18851	0.17607	6.32038	-145.564	47.383	-10.3362	0.0904151	0.243767	7.36585	-159.359	52.7279	-12.0519	0.116838	0.26578	6.8133	-151.416	78.5685	-10.0135	0.154572	0.268803	7.36698	-75.4735	71.1289	-0.0989443	0.187709	0.184709	5.96762
75	30.1205	-71.9001	76.0154	3.04115	0.227654	0.136929	1.65811	-93.1822	68.5619	-1.33151	0.186742	0.174062	6.17457	-143.139	45.9263	-10.121	0.0878826	0.244231	7.26931	-155.94	50.8518	-11.9339	0.114753	0.264569	6.81906	-147.748	75.8161	-9.87721	0.153913	0.266598	7.4483	-74.1946	70.5949	-0.0852071	0.186898	0.182186	6.00497
76	30.5221	-69.8341	75.2899	3.03537	0.228471	0.137765	1.65399	-91.7383	66.4088	-1.36283	0.183099	0.172286	6.02859	-141.135	44.9957	-9.90921	0.0865118	0.242922	7.16281	-153.06	49.0153	-11.8159	0.113596	0.264545	6.83295	-144.386	73.3672	-9.75093	0.153342	0.263512	7.5377	-73.7248	70.7878	-0.0813497	0.186282	0.179544	6.03529
77	30.9237	-68.7915	75.1783	3.02824	0.230503	0.139715	1.66392	-90.8482	65.5867	-1.39928	0.179427	0.17043	5.89094	-139.748	44.4159	-9.69475	0.0864187	0.242844	7.05818	-150.769	47.3347	-11.6974	0.113821	0.264171	6.84626	-141.268	70.9672	-9.61514	0.153719	0.261783	7.6265	-74.1846	71.6888	-0.0674996	0.185035	0.175515	6.07465
78	31.3253	-68.4073	75.2576	3.02659	0.230535	0.141534	1.68574	-90.5959	65.496	-1.43639	0.174519	0.17097	5.76519	-138.801	44.2863	-9.47692	0.0893962	0.240115	6.95961	-149.535	46.1522	-11.5693	0.115451	0.26471	6.87368	-139.594	68.701	-9.47885	0.153991	0.258496	7.71894	-75.6685	72.931	-0.0598322	0.1842	0.171124	6.11478
79	31.7269	-68.4895	75.5467	3.00954	0.231215	0.144808	1.73154	-90.5158	66.128	-1.4706	0.171852	0.172681	5.64283	-138.524	44.2499	-9.26341	0.0921727	0.238036	6.85927	-148.81	45.4776	-11.4573	0.118298	0.26539	6.89548	-138.15	66.7695	-9.34654	0.154633	0.256819	7.80406	-77.9119	74.6895	-0.0503548	0.181829	0.168627	6.17328
80	32.1285	-68.6474	75.9287	2.99642	0.231629	0.147148	1.77409	-91.1922	68.0685	-1.50069	0.170104	0.173968	5.51963	-138.924	45.2152	-9.04338	0.0957959	0.236041	6.76152	-149.873	45.7625	-11.3437	0.119328	0.266178	6.92379	-137.089	65.7415	-9.1969	0.158075	0.25547	7.9146	-80.543	76.5192	-0.030025	0.181257	0.170542	6.24002
81	32.5301	-66.925	73.3378	2.92798	0.227981	0.142919	1.6948	-88.1195	64.9504	-1.53527	0.168239	0.171309	5.37518	-135.031	43.5305	-8.89328	0.092589	0.232148	6.71285	-145.961	44.4309	-11.1527	0.115649	0.263699	6.88575	-133.111	61.3419	-9.06036	0.152971	0.253531	7.83528	-77.1167	72.7366	-0.0544801	0.178931	0.164806	6.2162
82	32.9317	-65.3896	71.0196	2.85592	0.225122	0.139803	1.63566	-85.1363	62.3	-1.55179	0.165962	0.170316	5.23504	-131.169	42.2206	-8.74812	0.0906712	0.228971	6.66569	-142.395	43.3231	-10.9669	0.110109	0.261835	6.84813	-129.316	57.427	-8.89892	0.146414	0.250449	7.76194	-74.0081	69.4571	-0.0696947	0.176536	0.160141	6.18755
83	33.3333	-63.9105	68.8785	2.79125	0.221863	0.136181	1.5882	-83.0581	60.022	-1.57541	0.164848	0.168913	5.09379	-127.721	41.5046	-8.59893	0.0892389	0.225935	6.61707	-139.084	42.263	-10.7884	0.106172	0.260984	6.81307	-125.836	53.7157	-8.75116	0.141363	0.25027	7.69333	-71.4197	66.7277	-0.10295	0.175285	0.157883	6.17879
84	33.7349	-62.4323	67.0887	2.72061	0.218716	0.133456	1.55634	-81.3366	58.5229	-1.59796	0.163397	0.16765	4.95392	-124.662	40.9671	-8.45019	0.087821	0.223425	6.57219	-136.059	41.2752	-10.5966	0.103448	0.259331	6.78374	-122.556	50.8798	-8.60526	0.137928	0.247034	7.61972	-69.1579	65.1773	-0.131889	0.172509	0.153708	6.16691
85	34.1365	-61.0335	65.4919	2.64999	0.215559	0.132319	1.54043	-79.9651	58.4167	-1.6217	0.162581	0.16791	4.82679	-122.303	40.449	-8.29407	0.0868592	0.222118	6.52892	-133.132	40.402	-10.4107	0.100966	0.257419	6.75426	-119.627	48.1538	-8.47257	0.134479	0.247101	7.54489	-67.2905	63.6269	-0.16837	0.171232	0.150457	6.13049
86	34.5382	-60.3155	64.3744	2.58425	0.212826	0.131315	1.53806	-78.9013	58.4838	-1.6381	0.161911	0.169805	4.70204	-120.437	39.931	-8.14725	0.0868181	0.221707	6.4838	-131.103	39.9659	-10.2271	0.0999486	0.255748	6.72243	-116.896	46.32	-8.31147	0.130916	0.246467	7.49634	-65.8317	62.0985	-0.198494	0.171633	0.148043	6.11377
87	34.9398	-60.2542	63.9537	2.51464	0.210134	0.130707	1.55016	-78.4018	58.8904	-1.65857	0.162557	0.172698	4.58739	-118.901	39.903	-7.9974	0.0871207	0.220049	6.44042	-129.771	39.6582	-10.0517	0.0989003	0.252967	6.69398	-114.655	45.7303	-8.17959	0.129645	0.247773	7.42372	-65.325	60.7611	-0.224043	0.172878	0.147151	6.09751
88	35.3414	-61.4029	64.4407	2.4409	0.209129	0.131172	1.57985	-78.5111	59.3819	-1.6795	0.162325	0.17564	4.47653	-117.688	40.2606	-7.84644	0.0885576	0.217887	6.39972	-128.71	39.5291	-9.86703	0.100098	0.249232	6.67531	-112.543	46.8405	-8.03395	0.131341	0.249162	7.36901	-65.0728	60.3001	-0.258913	0.172517	0.145941	6.09296
89	35.743	-63.3882	66.1404	2.36735	0.20946	0.133139	1.61917	-78.9634	59.9357	-1.70276	0.16454	0.176615	4.37705	-117.147	40.6397	-7.69567	0.0929662	0.215474	6.35616	-127.731	39.5724	-9.68266	0.101686	0.246873	6.65621	-110.53	48.4248	-7.88105	0.133355	0.249606	7.33326	-66.0592	60.2525	-0.279442	0.171799	0.145582	6.08939
90	36.1446	-66.0404	69.1914	2.30106	0.207678	0.135766	1.67809	-79.84	60.7792	-1.71947	0.166113	0.178887	4.28122	-117.389	41.4895	-7.54682	0.098413	0.214441	6.31751	-126.961	39.8443	-9.49426	0.104999	0.247247	6.63927	-108.862	50.1851	-7.73929	0.135118	0.252429	7.29277	-67.664	60.256	-0.311031	0.172122	0.14492	6.07322
91	36.5462	-63.9904	66.0546	2.25079	0.20222	0.131995	1.67495	-76.879	58.5271	-1.72308	0.162371	0.175862	4.2114	-114.776	39.3623	-7.45478	0.093453	0.211683	6.22998	-122.67	36.3073	-9.35423	0.0994131	0.245765	6.53492	-104.81	47.0208	-7.54649	0.128038	0.247957	7.19031	-65.1702	57.2241	-0.274889	0.169939	0.142338	5.95641
92	36.9478	-62.1425	63.2853	2.20949	0.198052	0.126783	1.67921	-74.9523	56.6404	-1.72612	0.159014	0.170954	4.12738	-112.399	37.7587	-7.37005	0.0890728	0.208872	6.13847	-119.286	33.2314	-9.22139	0.0951459	0.244891	6.42406	-101.334	44.5001	-7.35366	0.120559	0.243332	7.08234	-62.9064	54.5917	-0.234576	0.169095	0.140204	5.84942
93	37.3494	-60.6058	61.9819	2.16527	0.194629	0.121043	1.68561	-74.1293	55.0793	-1.72862	0.156931	0.167427	4.0569	-110.363	36.2943	-7.28464	0.0839471	0.20576	6.05536	-116.085	30.9688	-9.08345	0.0934168	0.244932	6.318	-98.1762	42.3891	-7.16697	0.114149	0.239635	6.97251	-61.2748	52.1548	-0.194797	0.166882	0.13632	5.73537
94	37.751	-59.2674	60.8165	2.12348	0.192583	0.116293	1.69296	-73.69	53.5844	-1.73258	0.155562	0.164233	3.99197	-109.399	35.0517	-7.19115	0.0806869	0.203198	5.96854	-113.32	29.5691	-8.94773	0.0912291	0.244001	6.21371	-95.6178	40.8459	-6.97556	0.108426	0.237793	6.86517	-60.025	49.9136	-0.161013	0.167704	0.132529	5.61926
95	38.1526	-58.3409	60.5457	2.08373	0.191658	0.114288	1.70629	-73.4761	52.1097	-1.73617	0.15402	0.160347	3.92619	-109.051	34.0522	-7.10253	0.0786922	0.19954	5.88151	-111.36	28.6028	-8.81325	0.090614	0.244742	6.10347	-93.1976	39.6757	-6.77636	0.102298	0.237164	6.75691	-59.265	48.7932	-0.121678	0.169106	0.12928	5.51805
96	38.5542	-58.6536	60.378	2.04437	0.191525	0.114827	1.71544	-73.7958	50.7708	-1.74372	0.15461	0.157562	3.86725	-109.044	33.7805	-7.01429	0.0780152	0.198615	5.7999	-110.078	28.9304	-8.67597	0.0907794	0.245237	5.99686	-91.0449	38.9585	-6.59245	0.0985675	0.234693	6.65746	-59.4807	48.7543	-0.0799272	0.169384	0.125846	5.4103
97	38.9558	-59.1575	60.3382	1.99709	0.191433	0.117061	1.73416	-74.7497	49.6116	-1.7491	0.153282	0.156897	3.81512	-109.493	33.8783	-6.92721	0.0781789	0.198394	5.71473	-109.417	29.6597	-8.5399	0.0927253	0.245682	5.89586	-89.5097	39.6621	-6.40037	0.0990048	0.232228	6.56173	-59.9543	49.3465	-0.0508237	0.171835	0.125676	5.30752
98	39.3574	-59.8321	60.4803	1.95234	0.19275	0.120375	1.75485	-76.105	48.6649	-1.7527	0.15314	0.159029	3.76505	-110.361	34.3709	-6.83847	0.0808144	0.197791	5.6278	-109.671	30.5568	-8.41534	0.0930505	0.245428	5.78769	-88.1405	40.8377	-6.21504	0.0999784	0.231878	6.45802	-60.7933	50.3303	-0.0158615	0.173017	0.125767	5.20248
99	39.759	-60.7977	61.382	1.9115	0.194749	0.125123	1.77385	-77.906	48.4464	-1.75618	0.153319	0.16159	3.72223	-111.559	35.7031	-6.7519	0.0834751	0.198225	5.54608	-110.639	31.6892	-8.27823	0.0944239	0.24382	5.68418	-86.8815	42.0964	-6.02956	0.104148	0.233803	6.36375	-62.276	51.6861	0.0229747	0.174032	0.12751	5.0997
100	40.1606	-62.1755	63.0642	1.86479	0.197125	0.130574	1.8034	-80.7289	49.4104	-1.75539	0.155057	0.164108	3.68345	-112.933	37.3452	-6.66288	0.0874812	0.1991	5.46811	-112.209	33.373	-8.14301	0.095754	0.243749	5.579	-85.672	43.5216	-5.84417	0.107451	0.234743	6.26518	-63.8484	53.2171	0.0632583	0.174239	0.130529	4.99854
101	40.5622	-60.2176	60.1145	1.81281	0.193532	0.12597	1.78037	-78.1218	46.8245	-1.82168	0.15112	0.159645	3.70009	-109.351	35.5317	-6.51547	0.0835781	0.195826	5.40847	-109.458	30.8136	-7.98094	0.0931653	0.241265	5.40339	-82.3792	40.1127	-5.66167	0.0992791	0.227372	6.1781	-59.7875	50.4854	0.0339775	0.171824	0.125298	4.96707
102	40.9639	-58.314	57.4691	1.75766	0.189641	0.122424	1.76382	-75.9318	44.6864	-1.88479	0.147369	0.155101	3.72001	-106.443	34.0618	-6.36329	0.0790242	0.192057	5.34526	-106.832	29.1615	-7.81994	0.0896455	0.237943	5.23409	-79.2181	37.8847	-5.47296	0.0932437	0.219783	6.09183	-56.2271	47.7537	0.0108895	0.168114	0.122343	4.93225
103	41.3655	-56.5895	55.1835	1.70166	0.187498	0.119034	1.74972	-73.9536	43.3477	-1.94775	0.143914	0.152782	3.74551	-103.805	33.541	-6.20982	0.0755495	0.190413	5.28542	-104.534	28.8439	-7.65357	0.0856727	0.232425	5.06206	-76.4549	35.8875	-5.29678	0.089034	0.213448	6.01237	-53.5735	45.124	-0.0141056	0.165611	0.120313	4.90665
104	41.7671	-54.8749	53.295	1.64862	0.185174	0.117595	1.73643	-72.4005	42.5364	-2.00509	0.140166	0.152447	3.773	-101.414	33.3282	-6.05558	0.0740415	0.189332	5.23439	-102.443	29.125	-7.48398	0.0817039	0.226604	4.89628	-74.8547	34.4867	-5.11454	0.0881622	0.207336	5.94843	-52.4673	42.9677	-0.0445054	0.161059	0.117548	4.87666
105	42.1687	-53.8545	51.6181	1.59266	0.183644	0.116269	1.73098	-71.5164	42.0001	-2.06842	0.138005	0.15266	3.80793	-99.1581	33.4249	-5.90157	0.0733268	0.189463	5.17427	-100.632	30.0707	-7.31637	0.0801039	0.221459	4.72614	-73.5138	33.7433	-4.92556	0.0893688	0.20581	5.89892	-52.4553	41.747	-0.0733786	0.15976	0.11586	4.84645
106	42.5703	-53.1938	50.3003	1.53901	0.183328	0.115426	1.72643	-71.7757	42.0754	-2.13424	0.136095	0.154465	3.84034	-97.3366	33.5477	-5.75266	0.0744336	0.187497	5.11511	-99.2359	31.5137	-7.16167	0.0777025	0.217087	4.55301	-72.7659	33.4842	-4.74067	0.0923751	0.204795	5.85538	-52.6204	41.5126	-0.104138	0.158066	0.114788	4.82223
107	42.9719	-52.5371	50.1841	1.48404	0.183639	0.116712	1.73166	-72.5613	43.0268	-2.19921	0.134779	0.157749	3.87461	-95.808	34.1086	-5.59984	0.0757776	0.186494	5.06303	-98.0551	33.3653	-6.99671	0.0779865	0.216252	4.38602	-72.6174	34.0155	-4.55408	0.0961952	0.207045	5.82465	-53.0371	43.0637	-0.133523	0.157469	0.114828	4.80099
108	43.3735	-52.1973	50.8235	1.42774	0.184553	0.117923	1.73572	-73.7224	44.756	-2.2608	0.13388	0.159927	3.91452	-94.7	35.0951	-5.44838	0.0793522	0.185571	5.00114	-97.2613	35.3433	-6.83348	0.0807216	0.215791	4.22137	-72.6005	35.8641	-4.36468	0.102272	0.208863	5.81396	-53.7808	44.9998	-0.161543	0.158654	0.115482	4.78322
109	43.7751	-52.2189	51.5969	1.37406	0.186265	0.120775	1.74826	-75.126	47.3992	-2.32613	0.135471	0.162526	3.95057	-93.9142	36.3195	-5.29925	0.0826713	0.18429	4.94487	-96.953	37.3613	-6.67545	0.0828064	0.218422	4.05479	-73.502	38.2358	-4.17597	0.110779	0.213591	5.80481	-54.8077	47.2359	-0.193431	0.157823	0.119106	4.77023
110	44.1767	-52.3293	52.7313	1.32185	0.187115	0.124222	1.75894	-77.9049	50.133	-2.38165	0.137466	0.165446	3.99978	-93.3294	37.8062	-5.14797	0.0856959	0.182713	4.89016	-97.1647	39.7168	-6.50704	0.085836	0.220672	3.89642	-75.1136	41.1061	-3.99265	0.118849	0.216913	5.81229	-56.06	49.982	-0.222757	0.15903	0.121785	4.75862
111	44.5783	-50.2434	49.4142	1.20598	0.178893	0.119599	1.68755	-75.8254	47.9933	-2.43641	0.13196	0.163589	3.94821	-90.2006	36.5876	-5.06295	0.0803508	0.178926	4.81685	-93.0859	37.478	-6.35766	0.0817397	0.21747	3.79934	-71.8643	39.0601	-3.93809	0.116337	0.215091	5.78486	-54.4112	48.1285	-0.242412	0.155555	0.118959	4.79232
112	44.9799	-48.6008	46.4224	1.08451	0.170239	0.117309	1.62062	-73.8445	45.8953	-2.49166	0.128311	0.16041	3.90344	-87.2567	35.451	-4.98563	0.0760955	0.175689	4.74039	-89.2104	35.6468	-6.22253	0.0767787	0.213483	3.69996	-69.2556	37.1302	-3.90352	0.11502	0.21342	5.75341	-52.877	46.3674	-0.265905	0.151894	0.11638	4.82337
113	45.3815	-47.5645	43.7579	0.966086	0.163115	0.114141	1.55547	-72.193	43.8324	-2.54837	0.124161	0.159613	3.85446	-84.4015	34.6654	-4.90282	0.0720682	0.172965	4.66315	-85.6598	33.9336	-6.07466	0.0725914	0.21086	3.60337	-67.9724	35.7979	-3.85018	0.113643	0.209278	5.73822	-51.3591	44.7767	-0.279531	0.149391	0.114226	4.85607
114	45.7831	-47.1898	41.9955	0.850737	0.157298	0.11311	1.49181	-70.9082	41.9275	-2.60388	0.118946	0.15873	3.80846	-82.2894	33.9963	-4.82244	0.0694312	0.170233	4.58695	-83.1962	32.2797	-5.93201	0.070586	0.208945	3.51061	-66.953	35.1458	-3.80517	0.113164	0.205664	5.7229	-49.9871	43.8056	-0.31203	0.149131	0.11287	4.89576
115	46.1847	-47.3024	41.3414	0.735783	0.150926	0.113784	1.42485	-70.1343	40.6639	-2.65194	0.115273	0.158781	3.77059	-80.3629	33.4249	-4.74759	0.0682195	0.168585	4.51339	-81.0735	30.7555	-5.78667	0.0678925	0.206475	3.42026	-66.8743	35.208	-3.75359	0.114405	0.20667	5.71806	-49.2078	43.6666	-0.33968	0.146245	0.114356	4.94009
116	46.5863	-47.5866	41.2181	0.620526	0.148453	0.115857	1.37212	-69.5397	39.8297	-2.70449	0.112505	0.160153	3.73176	-78.6349	32.8587	-4.66451	0.0690482	0.167629	4.44046	-79.2754	29.8847	-5.64734	0.0689046	0.204412	3.32716	-67.0122	35.6962	-3.71667	0.115532	0.208582	5.70182	-48.7636	44.9763	-0.361323	0.143912	0.115628	4.97567
117	46.988	-48.1253	42.4407	0.505564	0.146885	0.119147	1.32119	-69.1608	39.254	-2.7553	0.110997	0.16252	3.69013	-77.0792	32.5988	-4.58346	0.0718375	0.168571	4.3707	-78.2502	29.7139	-5.49782	0.0694374	0.206	3.23919	-67.5476	36.2305	-3.66458	0.117518	0.213052	5.69849	-49.022	46.4493	-0.394932	0.143742	0.118018	5.02025
118	47.3896	-49.3053	44.0149	0.390473	0.146175	0.125434	1.27232	-69.1648	39.2839	-2.8146	0.109485	0.164541	3.64487	-75.9072	32.9219	-4.50416	0.0742618	0.171174	4.30012	-78.8776	30.459	-5.34933	0.0714165	0.207969	3.14874	-68.4536	36.8985	-3.62174	0.11991	0.213501	5.70354	-49.4154	48.0478	-0.41686	0.145325	0.121603	5.069
119	47.7912	-50.8378	46.0769	0.271761	0.147393	0.131058	1.23422	-69.8816	40.427	-2.86631	0.110535	0.166996	3.60681	-75.5644	33.6449	-4.41898	0.0777804	0.173585	4.23507	-80.8332	31.7653	-5.19615	0.0753303	0.210161	3.06049	-70.133	38.7239	-3.58064	0.123442	0.217147	5.70816	-50.228	49.9349	-0.439467	0.146942	0.125435	5.12541
120	48.1928	-53.1341	48.1871	0.1554	0.149139	0.138979	1.19015	-71.2001	42.3644	-2.91609	0.112007	0.17102	3.57345	-75.7091	34.4182	-4.34184	0.0818336	0.174979	4.16711	-82.8764	33.4152	-5.05445	0.0812178	0.212068	2.97211	-72.5862	40.7988	-3.53177	0.129505	0.219267	5.72794	-51.5123	52.6855	-0.457653	0.148681	0.12881	5.16325
121	48.5944	-50.7021	46.1916	0.0945493	0.142828	0.133713	1.16219	-69.9982	40.7685	-2.90141	0.10609	0.168022	3.50419	-72.8695	32.5578	-4.30945	0.0759434	0.171838	4.10181	-79.9602	30.9108	-4.86677	0.0757576	0.208274	2.92916	-70.822	38.5237	-3.46507	0.122581	0.213912	5.58343	-48.5885	50.0354	-0.486784	0.142732	0.12481	5.12539
122	48.996	-48.8087	44.6423	0.0336226	0.136914	0.129138	1.14169	-69.2909	39.3033	-2.88718	0.101633	0.164854	3.43766	-70.0299	30.781	-4.27955	0.0710147	0.168824	4.04021	-77.2599	28.9283	-4.68318	0.0716964	0.203679	2.87841	-69.3195	36.6622	-3.3915	0.117428	0.208205	5.46204	-46.6819	47.6922	-0.515448	0.137548	0.119952	5.07899
123	49.3976	-47.3088	43.3182	-0.0310452	0.131736	0.124719	1.13445	-68.7319	38.376	-2.86803	0.0981818	0.162672	3.37759	-67.2787	29.2628	-4.23837	0.0669069	0.16616	3.98708	-74.8103	27.8357	-4.50246	0.070101	0.198747	2.83851	-68.7669	35.2352	-3.32136	0.110651	0.202204	5.34087	-45.5641	45.5072	-0.54555	0.132954	0.115301	5.03514
124	49.7992	-46.054	42.3605	-0.0894425	0.128347	0.122294	1.11869	-68.3398	37.6876	-2.85647	0.0955671	0.160651	3.31045	-64.8447	28.387	-4.20342	0.0634323	0.162791	3.9283	-73.0321	27.6883	-4.31785	0.0704348	0.195172	2.80384	-68.3852	34.187	-3.24724	0.108127	0.194111	5.22242	-45.2797	43.8112	-0.569589	0.12829	0.114307	5.00651
125	50.2008	-45.0777	41.4852	-0.14744	0.123184	0.12028	1.12854	-68.4859	37.4328	-2.84352	0.0936289	0.159483	3.25271	-62.7031	27.728	-4.17201	0.0613873	0.161085	3.86717	-71.5361	28.3065	-4.1365	0.0713359	0.192246	2.77094	-68.1525	33.5709	-3.17753	0.107293	0.189936	5.1087	-45.3351	42.5817	-0.594219	0.124927	0.114628	4.97926
126	50.6024	-44.2598	41.5997	-0.201733	0.12134	0.120023	1.14194	-69.0856	37.6149	-2.82706	0.0920371	0.157759	3.19632	-60.8472	27.1876	-4.1364	0.0599022	0.161626	3.81697	-70.3868	29.7102	-3.9553	0.0766741	0.190348	2.74831	-67.9613	33.1934	-3.10181	0.107296	0.186426	5.00632	-45.7555	41.4198	-0.610554	0.127036	0.114743	4.96279
127	51.004	-44.3387	42.3786	-0.263021	0.121081	0.122875	1.16563	-69.9728	38.1799	-2.80848	0.0914886	0.157785	3.14119	-59.4035	26.9062	-4.10239	0.0588986	0.163496	3.76266	-69.5256	31.7006	-3.76862	0.0822658	0.18969	2.73408	-68.0088	33.4537	-3.0306	0.110972	0.187327	4.90742	-46.5676	41.2973	-0.644102	0.129626	0.115597	4.95549
128	51.4056	-45.1501	43.5743	-0.325653	0.122915	0.127051	1.19873	-71.0084	39.4527	-2.78944	0.0926009	0.158689	3.08832	-59.3484	27.4773	-4.06695	0.059899	0.167175	3.70988	-68.9	34.0105	-3.58744	0.0874188	0.189796	2.71979	-68.4296	34.5889	-2.95751	0.117843	0.193624	4.81754	-48.0424	42.3705	-0.674504	0.130936	0.116451	4.93961
129	51.8072	-45.9732	44.8702	-0.383323	0.124338	0.131968	1.23711	-72.0826	40.8132	-2.77315	0.0943877	0.161397	3.04223	-59.7057	28.1448	-4.03303	0.0615089	0.170897	3.65947	-68.6246	37.2098	-3.40392	0.0946099	0.189434	2.71287	-68.9542	36.0255	-2.89147	0.126204	0.198146	4.72458	-49.6795	44.0142	-0.698624	0.131317	0.119374	4.95497
130	52.2088	-46.8915	46.5371	-0.443662	0.127912	0.138611	1.28083	-73.4029	42.3193	-2.75931	0.0970416	0.163422	2.99117	-60.4856	29.1062	-3.99922	0.0636827	0.173974	3.61611	-68.7378	40.5898	-3.21951	0.10095	0.189858	2.7205	-69.5952	38.6621	-2.8198	0.134166	0.205135	4.64641	-51.4646	45.8178	-0.719246	0.132087	0.123635	4.96475
131	52.6104	-44.7784	43.5371	-0.471169	0.123006	0.133709	1.29082	-70.4813	39.6733	-2.75698	0.0911359	0.160586	2.93026	-59.1926	27.4088	-3.96137	0.0587571	0.170413	3.60321	-64.503	38.4438	-3.07627	0.0972128	0.18532	2.64735	-65.917	37.2808	-2.74813	0.131283	0.201225	4.53294	-49.5452	43.5038	-0.73216	0.128744	0.118109	4.85841
132	53.012	-43.1445	40.5807	-0.502988	0.11927	0.130545	1.30303	-67.72	37.1911	-2.7506	0.0861825	0.157458	2.87637	-58.0487	26.0155	-3.9196	0.0552592	0.166654	3.59023	-61.603	36.8725	-2.93396	0.0940821	0.1797	2.58315	-62.6733	36.2325	-2.68132	0.127335	0.197775	4.43369	-47.9049	41.5702	-0.74692	0.124667	0.112988	4.75389
133	53.4137	-41.6915	38.0054	-0.527262	0.114483	0.12635	1.31605	-65.072	35.4527	-2.74313	0.0822945	0.155123	2.82362	-57.1811	24.715	-3.88604	0.0531016	0.163342	3.57826	-59.0043	35.4404	-2.78748	0.0915827	0.17493	2.52295	-60.2237	35.3172	-2.6152	0.124704	0.19733	4.33207	-46.5149	40.1192	-0.761474	0.1219	0.110222	4.64866
134	53.8153	-40.3763	36.1247	-0.551353	0.108392	0.122232	1.32965	-62.6154	34.2583	-2.74568	0.0796616	0.153685	2.77436	-56.6685	23.9787	-3.84752	0.0512053	0.162063	3.56739	-56.8461	35.3948	-2.6368	0.0916621	0.171308	2.46888	-58.6129	34.8762	-2.55971	0.124915	0.193684	4.22063	-45.8763	39.2301	-0.76841	0.121998	0.108275	4.5538
135	54.2169	-39.4154	35.3665	-0.580381	0.103319	0.120056	1.34048	-60.1716	33.1764	-2.74412	0.0775766	0.154575	2.7268	-56.2369	23.4976	-3.80806	0.050017	0.160964	3.55528	-54.7895	35.5079	-2.49323	0.0919199	0.170332	2.41301	-57.8015	35.5641	-2.49414	0.125798	0.191524	4.12292	-45.6198	38.5041	-0.782371	0.120138	0.107972	4.45954
136	54.6185	-39.3432	36.4393	-0.609631	0.101151	0.120229	1.36057	-58.454	32.1605	-2.74108	0.0756185	0.156478	2.67988	-55.9597	23.5234	-3.76645	0.0505728	0.161042	3.54765	-53.2668	35.798	-2.34393	0.0931906	0.169354	2.36341	-57.1891	36.8845	-2.4331	0.127393	0.190013	4.01356	-46.4759	38.9293	-0.788159	0.120092	0.109365	4.38348
137	55.0201	-39.9343	37.6353	-0.637008	0.101743	0.120559	1.38134	-57.2236	31.805	-2.74135	0.0774008	0.157883	2.64154	-55.8224	23.9061	-3.72812	0.0539395	0.163472	3.54302	-51.9929	36.352	-2.19675	0.09694	0.170194	2.32335	-56.6589	38.205	-2.36504	0.131702	0.18982	3.92555	-47.6801	41.4228	-0.796547	0.11831	0.111409	4.30532
138	55.4217	-41.1334	38.9641	-0.6661	0.103936	0.12413	1.40121	-56.4617	32.8209	-2.7409	0.0802512	0.160081	2.60726	-55.9459	24.4151	-3.69192	0.0582653	0.16672	3.53328	-51.0855	37.6996	-2.04236	0.100726	0.17312	2.29634	-56.6857	39.8524	-2.29993	0.137049	0.191711	3.8319	-49.0395	44.4089	-0.804268	0.120476	0.116228	4.24459
139	55.8233	-42.6847	40.9537	-0.690498	0.107194	0.128741	1.42654	-56.8606	34.2041	-2.7336	0.0840514	0.162827	2.57986	-56.4423	25.0016	-3.6509	0.0620912	0.168727	3.52264	-50.6252	40.0293	-1.90566	0.103742	0.177658	2.26621	-57.6947	41.7057	-2.24633	0.141594	0.195898	3.7285	-50.4197	47.5434	-0.824471	0.122806	0.12215	4.17849
140	56.2249	-44.6418	43.4771	-0.725332	0.111856	0.133975	1.44368	-57.798	36.0954	-2.72524	0.0889096	0.16687	2.55476	-57.2798	26.1848	-3.6132	0.0670332	0.170914	3.51072	-50.4452	42.7059	-1.75599	0.109261	0.180349	2.24881	-58.9695	43.8272	-2.17881	0.144856	0.20025	3.62798	-51.8988	50.936	-0.824564	0.125107	0.128049	4.12115
141	56.6265	-41.9422	39.9885	-0.771618	0.103261	0.129719	1.41148	-55.3908	34.575	-2.67523	0.083926	0.163817	2.541	-55.3475	25.2971	-3.53524	0.0626309	0.166046	3.48434	-48.3619	40.3851	-1.7438	0.104227	0.175276	2.1594	-56.6728	40.957	-2.08223	0.14148	0.195415	3.51206	-49.784	48.4659	-0.835642	0.122616	0.124539	4.09189
142	57.0281	-39.4616	37.1788	-0.817273	0.095015	0.127264	1.38188	-53.6427	33.4253	-2.62125	0.0793266	0.160469	2.51913	-53.758	24.6874	-3.45506	0.058355	0.161451	3.45971	-46.6787	38.2681	-1.71565	0.0994808	0.169112	2.08622	-54.477	38.3663	-2.00433	0.135699	0.188915	3.39692	-48.0856	46.443	-0.834529	0.120919	0.121053	4.06899
143	57.4297	-37.3837	35.2207	-0.862009	0.0892918	0.125928	1.36356	-52.0135	32.8306	-2.56802	0.076291	0.158172	2.50198	-52.4706	24.1324	-3.37504	0.0548102	0.15684	3.43248	-45.9734	36.4551	-1.68495	0.096725	0.164986	2.01596	-52.487	35.973	-1.9246	0.131189	0.183511	3.26335	-46.5332	45.0791	-0.840834	0.118011	0.119638	4.04328
144	57.8313	-36.2837	34.4067	-0.912778	0.0854516	0.123896	1.34833	-50.6446	33.9817	-2.50529	0.0745178	0.155883	2.4863	-51.4815	24.2179	-3.29285	0.052517	0.152833	3.41124	-45.5749	35.5254	-1.65895	0.0952691	0.162054	1.96349	-51.1279	34.523	-1.84571	0.127172	0.177974	3.14611	-45.1319	43.7935	-0.838368	0.11552	0.120567	4.02247
145	58.2329	-35.6939	34.0302	-0.960667	0.0846122	0.123241	1.34277	-50.0029	35.4994	-2.4493	0.0727678	0.154657	2.47479	-50.678	24.4069	-3.21135	0.0509741	0.151285	3.38799	-46.0774	35.6522	-1.64044	0.0932413	0.160798	1.92013	-50.8362	33.7532	-1.76307	0.125119	0.173171	3.02485	-44.1467	43.0621	-0.843201	0.113568	0.122568	3.999
146	58.6345	-35.4457	33.875	-1.00844	0.0843818	0.125279	1.3511	-49.7546	37.345	-2.40079	0.0728088	0.153298	2.46403	-49.9913	24.9256	-3.12656	0.050827	0.150816	3.36536	-47.0999	36.9407	-1.62709	0.0909574	0.160362	1.8863	-51.2831	33.7478	-1.67269	0.122397	0.168566	2.91231	-44.159	42.9215	-0.845335	0.11318	0.124604	3.97881
147	59.0361	-35.6209	34.7306	-1.05788	0.0848208	0.128948	1.35561	-49.6093	39.2188	-2.3464	0.0738567	0.153204	2.45278	-49.8259	26.079	-3.04548	0.0525295	0.15137	3.34541	-48.3862	38.8156	-1.61399	0.0903132	0.162476	1.86294	-52.1649	34.2873	-1.59928	0.120208	0.165406	2.78956	-44.6412	43.3895	-0.844752	0.114509	0.12642	3.95859
148	59.4378	-36.638	35.7836	-1.10816	0.0876609	0.132556	1.37319	-49.938	41.1823	-2.29291	0.0775699	0.153933	2.44415	-50.1464	27.619	-2.96169	0.0563744	0.153484	3.32506	-49.9401	40.8031	-1.59143	0.0906982	0.162433	1.86498	-53.7412	35.4094	-1.51381	0.122111	0.163823	2.67953	-45.3978	44.6733	-0.855346	0.116228	0.130223	3.93378
149	59.8394	-37.9361	37.3151	-1.15398	0.0900096	0.138219	1.39745	-50.6837	43.2637	-2.23794	0.0809257	0.154087	2.43438	-50.7576	29.6401	-2.88352	0.0598518	0.155381	3.30773	-51.8721	42.8417	-1.56871	0.0933809	0.163539	1.86801	-55.8593	37.4346	-1.43301	0.126664	0.165065	2.5823	-46.4756	46.3105	-0.854679	0.119145	0.134161	3.91493
150	60.241	-39.8888	39.4881	-1.20209	0.0947854	0.144129	1.42816	-52.0195	45.9718	-2.18296	0.0856384	0.155716	2.43598	-51.5394	31.8226	-2.80011	0.064643	0.157594	3.28775	-54.0502	45.1523	-1.5395	0.0972699	0.165388	1.89984	-58.1603	39.8852	-1.3483	0.131847	0.167375	2.48396	-47.7366	48.5437	-0.854005	0.122259	0.138629	3.89522
151	60.6426	-39.2234	36.4743	-1.215	0.088506	0.138647	1.42867	-49.8827	43.4387	-2.20182	0.0793197	0.153232	2.40323	-49.6114	29.4944	-2.76296	0.060623	0.153109	3.2536	-51.8782	42.7302	-1.45444	0.0920404	0.158005	1.84708	-55.9688	36.6643	-1.3342	0.124529	0.15928	2.38234	-45.9146	46.4697	-0.866423	0.119345	0.134768	3.99076
152	61.0442	-39.3173	33.9732	-1.22275	0.0835283	0.134185	1.43467	-48.0779	41.0542	-2.21687	0.0742102	0.151752	2.38564	-47.8154	27.5974	-2.72303	0.0572997	0.148622	3.21387	-49.9288	40.5221	-1.36944	0.0892232	0.151452	1.79402	-54.5201	34.2774	-1.31719	0.117694	0.153631	2.30056	-44.1749	44.9119	-0.869984	0.117893	0.130873	4.1029
153	61.4458	-39.5818	32.0685	-1.23018	0.0802024	0.12962	1.44212	-46.365	38.7977	-2.23409	0.0698053	0.150116	2.36822	-46.3656	26.6267	-2.68455	0.0552406	0.146363	3.17382	-48.3428	38.4163	-1.29302	0.0893151	0.143828	1.74203	-53.569	32.7449	-1.30772	0.114444	0.149277	2.21967	-42.8316	44.1502	-0.887778	0.115169	0.129289	4.20668
154	61.8474	-39.9305	30.7925	-1.23697	0.0795495	0.128388	1.45015	-45.0271	36.6682	-2.25302	0.0663212	0.149554	2.35618	-45.1974	25.7333	-2.64256	0.0537967	0.145631	3.1414	-47.2099	36.5095	-1.20547	0.0890011	0.139831	1.724	-52.6706	31.7813	-1.28855	0.11241	0.144641	2.14161	-41.5518	43.4507	-0.888052	0.11237	0.128773	4.31688
155	62.249	-40.4022	30.2612	-1.24831	0.0806666	0.128804	1.46818	-44.6529	34.5454	-2.2695	0.0646027	0.148873	2.3398	-44.2515	25.274	-2.60633	0.053435	0.145738	3.10406	-46.3503	35.4919	-1.11652	0.0897427	0.137978	1.6924	-52.9372	32.6568	-1.27596	0.110046	0.142941	2.06536	-40.5133	42.7816	-0.893262	0.110924	0.128669	4.4249
156	62.6506	-41.585	30.5885	-1.25377	0.0813014	0.130026	1.48468	-44.8529	33.0473	-2.28701	0.0652001	0.148829	2.33768	-43.4312	25.2024	-2.56742	0.0547042	0.145577	3.07207	-46.2418	35.249	-1.02651	0.0936167	0.138967	1.66824	-53.7887	35.0522	-1.26779	0.1125	0.146817	1.99791	-39.7618	42.3184	-0.899472	0.110447	0.128884	4.552
157	63.0522	-42.8215	31.7026	-1.2592	0.0825071	0.13449	1.50715	-45.2006	32.7027	-2.30775	0.0658589	0.149685	2.332	-42.78	25.9752	-2.52548	0.0560013	0.146388	3.04659	-47.4046	35.8432	-0.937278	0.0990795	0.139104	1.66075	-54.9609	37.7691	-1.2528	0.118084	0.151003	1.93197	-39.5663	42.1882	-0.916147	0.110678	0.129197	4.66035
158	63.4538	-44.2588	33.5446	-1.2688	0.0852854	0.139914	1.53136	-46.1292	32.8061	-2.32518	0.0685659	0.152989	2.33344	-42.423	27.3178	-2.48421	0.0587855	0.148645	3.01771	-49.3461	37.2756	-0.860325	0.104572	0.140028	1.65466	-56.2812	40.7436	-1.24058	0.124838	0.157015	1.87612	-40.3123	42.5541	-0.926511	0.113837	0.128355	4.77829
159	63.8554	-46.2396	36.2214	-1.27864	0.0898772	0.144899	1.55727	-47.3542	33.3718	-2.34092	0.0722138	0.156031	2.34114	-42.9626	28.733	-2.453	0.0619899	0.15018	2.98964	-51.5399	39.0058	-0.768909	0.111489	0.142943	1.65848	-57.773	44.1541	-1.22103	0.132252	0.163797	1.83119	-42.0571	43.9155	-0.944523	0.116556	0.13059	4.89279
160	64.257	-48.4959	39.3611	-1.2833	0.0951957	0.148752	1.58771	-48.8062	34.5448	-2.36195	0.0761253	0.158291	2.34811	-43.7166	30.197	-2.40976	0.0670838	0.153434	2.96301	-53.9542	41.3502	-0.686441	0.120123	0.145335	1.66707	-59.5203	47.6147	-1.20798	0.138029	0.170114	1.78206	-44.587	45.8476	-0.958095	0.119373	0.135087	5.01554
161	64.6586	-46.0404	37.1575	-1.27456	0.0903714	0.144723	1.51251	-47.0619	33.5058	-2.32271	0.0701254	0.153837	2.29935	-41.9718	29.0714	-2.37169	0.0628297	0.149476	2.93539	-50.6515	39.2435	-0.704756	0.11328	0.140751	1.63481	-57.592	44.8705	-1.19054	0.131483	0.164825	1.78664	-43.8737	44.0012	-0.960557	0.11623	0.132139	4.97962
162	65.0602	-43.7706	35.0282	-1.26894	0.0861634	0.141504	1.44859	-45.6361	32.54	-2.28112	0.0653217	0.149996	2.25394	-40.3905	28.1629	-2.33007	0.0593803	0.146239	2.90618	-47.4911	37.7574	-0.724593	0.106726	0.13604	1.59972	-55.6637	42.2638	-1.1724	0.12493	0.160582	1.79974	-43.763	42.2655	-0.970138	0.114215	0.130237	4.94252
163	65.4618	-42.1858	33.454	-1.26258	0.0823601	0.138571	1.38686	-44.6782	31.8283	-2.246	0.0620582	0.145931	2.20331	-38.8549	27.6539	-2.29159	0.05658	0.142292	2.87052	-44.6126	37.0624	-0.756723	0.100765	0.132805	1.55816	-53.7847	40.3148	-1.14975	0.12074	0.153191	1.8395	-43.8248	40.5557	-0.986044	0.112814	0.130921	4.8958
164	65.8635	-40.9367	32.3556	-1.2568	0.0802731	0.135119	1.33974	-43.8817	31.3016	-2.20666	0.0591966	0.143636	2.1562	-37.4969	27.3547	-2.25142	0.0553382	0.139976	2.84369	-42.3547	36.4893	-0.788682	0.0983487	0.130728	1.5229	-51.9971	39.9006	-1.13591	0.118856	0.149537	1.88749	-44.3557	39.3178	-1.00075	0.11184	0.13027	4.85824
165	66.2651	-40.2887	32.131	-1.24728	0.0794536	0.133422	1.29273	-43.9548	30.8913	-2.16703	0.0569645	0.140678	2.10429	-36.5116	27.1675	-2.21228	0.0550415	0.138925	2.82345	-40.4661	35.9483	-0.806009	0.097337	0.132127	1.50318	-50.3034	40.0222	-1.12205	0.119275	0.147882	1.94236	-45.17	38.8076	-1.01503	0.111241	0.127404	4.81819
166	66.6667	-39.9934	32.3978	-1.24111	0.0791447	0.133787	1.24959	-44.993	30.837	-2.12769	0.0573682	0.139678	2.05891	-36.2326	27.4473	-2.18135	0.056436	0.139644	2.79136	-39.0376	35.7671	-0.835885	0.100346	0.135808	1.47488	-49.3653	40.5272	-1.10988	0.122459	0.149727	2.01479	-46.3729	38.6014	-1.02781	0.110065	0.12804	4.77605
167	67.0683	-40.042	33.4642	-1.23639	0.0810851	0.134954	1.21945	-46.4632	30.9681	-2.08825	0.0596179	0.139535	2.01494	-36.1131	27.8879	-2.1408	0.0592527	0.141006	2.76646	-39.7444	36.1731	-0.857322	0.102908	0.1389	1.47096	-49.7467	41.4965	-1.0863	0.128333	0.153228	2.10388	-48.1751	38.8931	-1.04693	0.110096	0.130435	4.7423
168	67.4699	-40.4478	34.8836	-1.23332	0.0846815	0.139433	1.20061	-48.1499	31.2185	-2.04685	0.0627234	0.140886	1.96976	-36.159	28.3711	-2.09676	0.0617145	0.142196	2.74822	-41.4634	37.7003	-0.889168	0.107709	0.142131	1.4552	-51.1446	43.0246	-1.0732	0.134594	0.158543	2.19246	-51.0886	40.2263	-1.05743	0.11048	0.133265	4.70837
169	67.8715	-41.8323	36.6934	-1.22551	0.0891222	0.1441	1.18439	-50.0205	31.7168	-2.00422	0.0660624	0.140822	1.92699	-36.7056	29.0562	-2.062	0.0656904	0.144729	2.71776	-43.6001	39.5493	-0.900934	0.11314	0.148386	1.44403	-52.8718	45.3718	-1.0523	0.144393	0.164386	2.29426	-54.1451	42.2901	-1.08029	0.113551	0.136592	4.66598
170	68.2731	-44.519	38.8831	-1.21949	0.0948381	0.148566	1.17882	-51.8901	32.7173	-1.96766	0.0712447	0.141944	1.88201	-37.5188	30.1427	-2.0232	0.0703323	0.148757	2.69502	-45.9419	41.5605	-0.930562	0.119782	0.153772	1.44923	-54.779	48.3356	-1.03011	0.153715	0.170598	2.406	-57.502	44.7944	-1.08547	0.11796	0.13966	4.63072
171	68.6747	-42.9963	36.4499	-1.23273	0.0869388	0.14619	1.17213	-50.0691	30.7177	-1.95443	0.0654123	0.136231	1.83146	-35.6373	28.6762	-2.01531	0.0664752	0.144542	2.66613	-44.1861	39.6952	-1.03629	0.109938	0.150448	1.38713	-52.2405	45.2735	-1.06099	0.144757	0.166909	2.2976	-54.1736	42.6808	-1.02908	0.114266	0.134975	4.51989
172	69.0763	-41.5272	34.5126	-1.24757	0.0818783	0.144128	1.16065	-48.2684	29.2525	-1.94036	0.0608967	0.132401	1.77759	-34.3916	27.4973	-2.00611	0.0633246	0.141088	2.6415	-43.0268	38.3076	-1.14309	0.100555	0.145509	1.34359	-50.5108	42.329	-1.0922	0.136978	0.163524	2.19075	-50.8674	40.738	-0.980228	0.111975	0.131909	4.4056
173	69.4779	-40.2314	32.6933	-1.26425	0.0782879	0.141926	1.15412	-46.7724	27.9391	-1.93031	0.0566512	0.130563	1.72238	-33.491	26.4053	-2.00052	0.0604649	0.137255	2.61198	-42.0322	37.1789	-1.2396	0.091574	0.143958	1.30024	-49.4613	39.548	-1.11694	0.129929	0.16181	2.08321	-47.6245	38.9531	-0.914943	0.111161	0.129414	4.29233
174	69.8795	-39.2569	31.1567	-1.27749	0.0751286	0.139005	1.15799	-45.6547	27.2928	-1.91539	0.0538318	0.128139	1.67645	-33.0014	25.6724	-1.98967	0.0586315	0.135495	2.58999	-41.0846	36.2028	-1.3472	0.0851041	0.144027	1.27362	-48.7698	37.7319	-1.14966	0.123419	0.159191	1.98397	-45.0513	38.3178	-0.851221	0.112731	0.128456	4.18432
175	70.2811	-38.9645	30.2034	-1.29334	0.0743337	0.137944	1.1638	-44.8056	26.815	-1.90694	0.0519705	0.126937	1.62884	-32.8602	25.0219	-1.97675	0.056876	0.134466	2.57105	-40.2887	35.6292	-1.45133	0.0801107	0.146643	1.26212	-48.2035	37.0391	-1.1797	0.118685	0.154627	1.89239	-43.0592	38.3008	-0.79707	0.114844	0.127945	4.08136
176	70.6827	-38.951	29.4806	-1.31172	0.0742413	0.13772	1.17549	-44.3139	26.3803	-1.89703	0.0518599	0.126132	1.58816	-33.099	24.5996	-1.97207	0.055758	0.133651	2.55019	-40.0404	35.1696	-1.55383	0.0789857	0.149165	1.26429	-47.9754	37.8791	-1.21316	0.117606	0.153302	1.8041	-41.9648	38.9951	-0.731052	0.117164	0.127932	3.97257
177	71.0843	-39.6563	29.6626	-1.3194	0.0743902	0.137261	1.18838	-44.1199	26.5116	-1.88625	0.0532752	0.126227	1.5507	-33.4473	24.5211	-1.96007	0.0574498	0.134862	2.53244	-40.4965	35.6513	-1.65999	0.0795709	0.152982	1.27636	-48.1704	40.7931	-1.24238	0.119136	0.154448	1.72199	-42.4104	40.5113	-0.672672	0.119604	0.127802	3.86718
178	71.4859	-40.8843	30.6035	-1.33945	0.0765702	0.137301	1.20645	-44.2939	27.5137	-1.87745	0.0554145	0.129155	1.51376	-34.0563	25.2797	-1.95099	0.0588908	0.136633	2.51812	-41.4022	36.2385	-1.76708	0.0823657	0.158745	1.31592	-48.9819	43.9208	-1.26527	0.120834	0.159132	1.64806	-43.3567	42.3892	-0.626752	0.120273	0.128984	3.75094
179	71.8876	-42.3182	32.258	-1.35077	0.0784366	0.139304	1.21899	-44.7353	28.9354	-1.86814	0.0592777	0.131483	1.47861	-34.8906	26.419	-1.94483	0.061612	0.138669	2.49908	-42.9037	36.8257	-1.87203	0.0842571	0.164087	1.36733	-50.4023	47.0797	-1.29375	0.124544	0.164608	1.58238	-44.6641	44.9753	-0.564101	0.122382	0.131075	3.65431
180	72.2892	-44.0053	34.4031	-1.36681	0.0820759	0.140397	1.24556	-45.991	30.544	-1.85615	0.0632907	0.134109	1.45196	-36.1889	27.7332	-1.93132	0.0659058	0.141746	2.49058	-45.2549	37.9414	-1.97583	0.0888048	0.168688	1.42145	-51.9043	50.2549	-1.3222	0.129916	0.16955	1.52131	-46.7882	47.6761	-0.496584	0.124156	0.133229	3.5563
181	72.6908	-42.1267	32.4161	-1.3335	0.0763161	0.134126	1.19667	-43.5998	28.4064	-1.83381	0.0595302	0.132448	1.43596	-35.1297	26.1061	-1.95922	0.0593176	0.138903	2.47126	-42.9026	35.2811	-1.92135	0.079985	0.162339	1.3302	-51.1163	48.4903	-1.2995	0.124668	0.166435	1.44367	-45.0197	45.0044	-0.561148	0.120544	0.130219	3.51839
182	73.0924	-41.0528	30.6377	-1.29165	0.0729326	0.130173	1.144	-41.3896	26.563	-1.81499	0.0561428	0.130079	1.42458	-34.5437	24.7523	-1.99086	0.0548237	0.136516	2.45116	-41.1155	33.8631	-1.8629	0.0724671	0.154791	1.24211	-50.6385	46.7437	-1.267	0.119878	0.162709	1.37682	-43.6486	42.7228	-0.62358	0.116401	0.127846	3.476
183	73.494	-40.0925	28.9166	-1.25627	0.0698868	0.125867	1.1081	-39.5737	25.5794	-1.79522	0.0534678	0.128857	1.41245	-34.2678	23.8231	-2.01871	0.0503105	0.132951	2.43485	-40.0727	32.9579	-1.80392	0.0676839	0.148543	1.16372	-50.4355	44.9977	-1.22065	0.116018	0.160242	1.31581	-42.4632	40.9422	-0.682116	0.113566	0.124664	3.43852
184	73.8956	-39.2196	27.6996	-1.21969	0.0683512	0.123735	1.06905	-38.156	25.0809	-1.77629	0.0514702	0.128042	1.40193	-34.2012	23.2034	-2.04406	0.0477624	0.131601	2.41781	-39.1926	32.483	-1.73987	0.0646168	0.143041	1.09639	-50.8919	43.6286	-1.19379	0.114437	0.15809	1.26797	-41.5904	39.3603	-0.739145	0.112076	0.120757	3.40072
185	74.2972	-38.6471	27.7847	-1.18108	0.0687707	0.122368	1.03335	-37.2918	25.2245	-1.76186	0.051527	0.128895	1.39705	-34.2673	22.74	-2.07442	0.0466694	0.132281	2.39713	-38.6246	32.8536	-1.68037	0.0641123	0.140318	1.05186	-51.6453	42.5868	-1.15349	0.115015	0.157887	1.22789	-40.95	38.0698	-0.801012	0.109125	0.117161	3.3717
186	74.6988	-38.2659	28.6687	-1.14816	0.0707747	0.122507	1.00901	-37.5454	26.4794	-1.7405	0.0529134	0.130849	1.39028	-34.8966	23.1673	-2.10156	0.0471038	0.133415	2.37624	-38.221	34.1199	-1.61809	0.067351	0.137849	1.01655	-52.5598	41.7801	-1.1233	0.118972	0.159275	1.1885	-40.5615	37.3671	-0.854101	0.106012	0.114318	3.34445
187	75.1004	-38.2873	29.5822	-1.10967	0.073485	0.12296	0.985556	-39.0594	28.052	-1.72301	0.0559117	0.131892	1.38561	-36.0661	24.4039	-2.12697	0.0484973	0.134646	2.36754	-38.1555	35.6759	-1.55668	0.0694302	0.137918	1.00388	-54.2777	41.0598	-1.08006	0.12557	0.159055	1.1686	-40.4622	36.7659	-0.913719	0.10342	0.113284	3.31764
188	75.502	-38.6931	30.6681	-1.07488	0.0777116	0.124848	0.96449	-41.0916	29.9621	-1.70184	0.0596251	0.134775	1.38284	-37.3238	25.8695	-2.15798	0.0507898	0.138626	2.34822	-38.5707	37.5334	-1.48938	0.0729805	0.139075	1.00527	-56.2663	40.5371	-1.05446	0.132871	0.159977	1.16305	-40.6823	36.6449	-0.968354	0.101505	0.113312	3.30248
189	75.9036	-40.5141	31.7702	-1.03822	0.0843306	0.127305	0.951503	-43.1895	31.9632	-1.67817	0.0647746	0.137229	1.38274	-38.813	27.6353	-2.18588	0.0552251	0.142839	2.33394	-39.419	39.7862	-1.43508	0.0801343	0.143348	1.02295	-58.5093	40.3365	-1.01269	0.140328	0.163712	1.1682	-41.7654	37.3914	-1.02751	0.10132	0.116247	3.28629
190	76.3052	-42.9996	33.2985	-1.00273	0.0908112	0.131611	0.944142	-45.3191	34.2905	-1.65598	0.0696	0.139614	1.37902	-40.6416	29.5494	-2.21446	0.0595807	0.147268	2.31827	-41.3249	42.2656	-1.37675	0.0910434	0.148812	1.05835	-60.8842	40.9365	-0.981878	0.147716	0.166052	1.1867	-43.1541	39.4665	-1.08124	0.104004	0.120319	3.27262
191	76.7068	-40.6694	32.1874	-0.969369	0.0838233	0.124689	0.951815	-43.824	31.8286	-1.6406	0.0671462	0.136743	1.35658	-38.73	27.4844	-2.22064	0.0540853	0.144115	2.28919	-39.1041	39.0287	-1.39215	0.0843176	0.145367	1.0323	-56.5787	37.2266	-0.974309	0.139404	0.158708	1.19695	-40.8273	37.5111	-1.09946	0.0988686	0.116834	3.2835
192	77.1084	-38.482	31.2765	-0.936791	0.0779678	0.11946	0.957923	-42.7617	30.2633	-1.62662	0.0652691	0.13417	1.3391	-37.1803	25.5246	-2.22754	0.0498282	0.141386	2.26937	-37.2235	35.9671	-1.41215	0.07903	0.14114	1.02952	-52.5947	34.3669	-0.971228	0.131697	0.149274	1.21542	-39.6178	35.9575	-1.11393	0.0948207	0.113125	3.28824
193	77.51	-36.6445	30.4363	-0.908693	0.0736187	0.11575	0.969165	-42.1844	29.143	-1.6057	0.063987	0.132841	1.32308	-35.7725	23.7292	-2.23837	0.0466255	0.139843	2.24097	-35.5475	32.9673	-1.43633	0.0764258	0.14038	1.03454	-49.626	32.8582	-0.959532	0.125914	0.144278	1.25811	-39.0002	34.9162	-1.12719	0.0919211	0.112281	3.30151
194	77.9116	-35.6148	29.8048	-0.88069	0.0694495	0.113626	0.98615	-41.8853	28.3223	-1.58871	0.0618522	0.130223	1.30621	-34.9141	22.0808	-2.24585	0.0464495	0.138703	2.22061	-34.3139	30.9508	-1.45525	0.074851	0.141891	1.05509	-48.345	32.3076	-0.948845	0.121475	0.141524	1.30975	-38.8007	34.5641	-1.13587	0.089051	0.110388	3.31439
195	78.3133	-34.8513	30.1044	-0.845858	0.0688738	0.113211	1.01165	-41.8873	27.9657	-1.56528	0.0625284	0.128001	1.28767	-34.887	21.6292	-2.25671	0.0469197	0.139098	2.20191	-34.1514	29.8734	-1.47422	0.0761808	0.143458	1.09048	-47.7395	32.7883	-0.941949	0.118016	0.142145	1.36992	-39.6672	35.1826	-1.1522	0.0871424	0.108672	3.32456
196	78.7149	-35.0287	30.8819	-0.815855	0.0713436	0.11318	1.03817	-41.9173	28.9249	-1.54147	0.0633881	0.128612	1.27595	-35.2686	22.3854	-2.26108	0.0467693	0.140143	2.18409	-34.8741	28.917	-1.4972	0.0785351	0.145755	1.13684	-47.3929	34.0034	-0.940427	0.117692	0.145066	1.43779	-40.8837	35.802	-1.16853	0.0839165	0.108677	3.3454
197	79.1165	-35.6297	31.8961	-0.784058	0.0769453	0.115168	1.06765	-42.3604	30.7827	-1.52045	0.0659653	0.13037	1.26176	-35.9672	23.6057	-2.26704	0.0492374	0.142168	2.16921	-36.0215	28.1341	-1.52336	0.0842554	0.148977	1.19449	-47.8799	36.3025	-0.921019	0.121525	0.148601	1.51149	-42.3475	36.6314	-1.18297	0.0842844	0.11035	3.35235
198	79.5181	-37.1775	33.2737	-0.750585	0.08239	0.119281	1.10258	-43.3503	32.8329	-1.50732	0.0697806	0.131818	1.25066	-36.9993	25.4801	-2.27353	0.0531292	0.146324	2.16078	-38.8858	28.1312	-1.5503	0.0886601	0.151944	1.26495	-49.9518	38.9808	-0.916342	0.128738	0.154795	1.58258	-44.4467	38.6087	-1.1924	0.0859517	0.113084	3.37354
199	79.9197	-39.3811	35.1101	-0.721538	0.0905952	0.123793	1.14601	-44.6757	34.9292	-1.4912	0.0733429	0.133839	1.23645	-38.4023	27.8075	-2.28115	0.0576245	0.151042	2.15119	-42.6122	29.3603	-1.56313	0.0934759	0.157379	1.34484	-52.9124	41.7666	-0.899931	0.13929	0.161281	1.6724	-47.0864	41.3706	-1.21048	0.0908337	0.116705	3.38953
200	80.3213	-42.2076	37.1514	-0.684003	0.0994199	0.127568	1.18455	-46.0981	37.1329	-1.47623	0.077766	0.137065	1.22071	-39.9299	30.1538	-2.28685	0.0630912	0.157187	2.14316	-46.6026	31.5865	-1.58406	0.100242	0.161147	1.42674	-56.3704	45.2344	-0.895379	0.14723	0.166512	1.76752	-49.8149	44.1354	-1.22502	0.0929892	0.119642	3.41088
201	80.7229	-39.5503	35.61	-0.709619	0.0930256	0.124	1.17138	-44.6664	34.2479	-1.45978	0.0731392	0.133698	1.15572	-37.9171	28.7908	-2.24899	0.05882	0.152036	2.10534	-44.0033	30.639	-1.51308	0.0942289	0.155368	1.36568	-52.1546	42.7724	-0.867951	0.140363	0.164744	1.7139	-47.983	41.0961	-1.24822	0.0882219	0.114853	3.40081
202	81.1245	-37.155	34.292	-0.732079	0.087189	0.121191	1.16509	-43.2913	32.1503	-1.44453	0.0687391	0.131018	1.0927	-35.9299	27.5802	-2.20819	0.0546632	0.14881	2.06566	-41.4468	30.0151	-1.44116	0.0890427	0.150016	1.30472	-49.738	41.0006	-0.833823	0.135462	0.161799	1.66748	-46.2446	38.4326	-1.2802	0.082317	0.111027	3.39827
203	81.5261	-36.1252	33.2929	-0.751991	0.0816307	0.119918	1.16437	-41.9436	30.6762	-1.43335	0.0660922	0.128318	1.0267	-34.2257	26.5624	-2.17257	0.0518451	0.144979	2.02288	-39.2767	29.7172	-1.3673	0.0837763	0.144416	1.25809	-48.3831	39.9797	-0.791588	0.131542	0.15951	1.64126	-44.5846	36.6237	-1.30603	0.07844	0.108722	3.39571
204	81.9277	-35.8227	32.6959	-0.774099	0.0792499	0.119252	1.165	-41.1553	30.2514	-1.41683	0.0648237	0.126032	0.975278	-33.3978	25.6774	-2.1371	0.049914	0.141864	1.98317	-38.2466	30.1284	-1.30064	0.0813683	0.13854	1.2188	-47.5218	40.7295	-0.765481	0.129492	0.158733	1.59621	-43.8479	35.3958	-1.34085	0.076781	0.108818	3.39861
205	82.3293	-36.3516	32.2668	-0.800065	0.0797498	0.11976	1.17702	-40.9162	30.1242	-1.40031	0.0648212	0.125379	0.924656	-32.9546	24.8727	-2.09466	0.0490356	0.140576	1.94972	-37.7305	30.7162	-1.22068	0.0821254	0.134733	1.20729	-47.3857	42.2777	-0.727325	0.128054	0.158138	1.56674	-43.4207	34.9442	-1.36946	0.0778983	0.109848	3.41041
206	82.7309	-38.3455	32.5536	-0.81904	0.0811442	0.12139	1.18757	-40.7546	30.2142	-1.38651	0.0656081	0.124904	0.876623	-32.8245	24.6166	-2.05427	0.0495232	0.13701	1.91498	-37.4349	31.4218	-1.14826	0.0872826	0.131697	1.19732	-47.7494	44.416	-0.697193	0.129964	0.160396	1.54342	-44.1349	34.8466	-1.39806	0.0794553	0.112098	3.41384
207	83.1325	-40.947	32.9203	-0.839246	0.0837182	0.122569	1.20776	-40.6595	31.0508	-1.37012	0.0675066	0.124933	0.845374	-33.4482	24.5877	-2.01837	0.0524785	0.13611	1.88161	-38.145	32.7081	-1.07816	0.0911645	0.131173	1.19871	-48.662	47.3337	-0.663829	0.134299	0.162433	1.52025	-45.2505	34.8379	-1.42557	0.0808654	0.113587	3.43307
208	83.5341	-44.0444	33.4008	-0.857811	0.0889712	0.124653	1.2333	-40.9501	32.1078	-1.36304	0.0680686	0.127301	0.81952	-34.5774	24.9241	-1.97701	0.0555946	0.137547	1.85687	-39.4838	34.4676	-1.00575	0.0970294	0.13284	1.21329	-50.1005	50.3109	-0.645109	0.136575	0.163848	1.49667	-46.8354	34.9614	-1.45981	0.081739	0.115698	3.45945
209	83.9357	-47.4861	35.1426	-0.877368	0.0952349	0.127605	1.26168	-41.532	34.0662	-1.35073	0.0701237	0.13045	0.800777	-36.0374	25.4922	-1.93798	0.0595102	0.139942	1.82782	-41.9136	36.4704	-0.932202	0.103169	0.136434	1.24689	-52.4215	53.4069	-0.607469	0.143021	0.167131	1.49023	-49.0601	35.9219	-1.48913	0.0836316	0.11875	3.48109
210	84.3373	-45.0243	33.7064	-0.840385	0.0916097	0.120791	1.32734	-37.2669	31.7338	-1.301	0.0657161	0.123664	0.844153	-34.67	23.2523	-1.90989	0.0543168	0.13183	1.79034	-38.4798	34.1493	-0.814571	0.0920218	0.12185	1.31526	-50.7813	48.6416	-0.720073	0.128219	0.152527	1.34515	-46.048	31.7319	-1.76914	0.0714724	0.117357	3.29989
211	84.739	-42.6882	32.0688	-0.827051	0.0856178	0.114874	1.25369	-35.6043	29.4278	-1.28189	0.061909	0.119138	0.850176	-33.6561	22.0098	-1.86435	0.0483178	0.127608	1.79567	-36.4625	32.5884	-0.789142	0.0853279	0.115321	1.26781	-48.456	46.1167	-0.735773	0.125913	0.148484	1.22833	-43.6331	30.243	-1.72183	0.0692022	0.114358	3.31099
212	85.1406	-40.4347	30.637	-0.809981	0.0805563	0.109635	1.18622	-34.364	27.3769	-1.25237	0.0584966	0.115482	0.859544	-32.7938	20.8769	-1.82074	0.0437314	0.122771	1.8019	-34.7486	31.4047	-0.779087	0.0779689	0.107302	1.22988	-46.3527	43.7761	-0.730582	0.120712	0.145253	1.14683	-41.388	28.852	-1.67442	0.0670467	0.1112	3.32175
213	85.5422	-38.4158	29.8149	-0.79035	0.0753614	0.106316	1.12111	-33.5228	25.7483	-1.22674	0.0564789	0.111868	0.869449	-31.9921	20.1207	-1.77322	0.0392667	0.118897	1.80551	-33.893	30.4924	-0.763298	0.0740826	0.101871	1.20941	-44.3239	41.6626	-0.730355	0.116333	0.143368	1.08587	-39.5032	27.758	-1.62911	0.0654489	0.109587	3.33739
214	85.9438	-36.7923	29.0984	-0.770162	0.0729113	0.103244	1.05903	-32.891	24.5503	-1.20154	0.0550535	0.109662	0.882717	-31.2803	19.7683	-1.72812	0.0365207	0.116292	1.80989	-33.5141	29.8192	-0.744724	0.0722675	0.0982608	1.20842	-42.571	39.9353	-0.737172	0.114814	0.140628	1.0693	-38.178	26.7397	-1.58645	0.0629502	0.108271	3.35106
215	86.3454	-35.9198	28.7242	-0.748177	0.0720664	0.10128	1.00548	-32.6371	23.7984	-1.17508	0.0559946	0.109068	0.89402	-30.6318	19.5992	-1.68208	0.0346399	0.113829	1.8169	-34.0472	29.5417	-0.724497	0.072213	0.0976356	1.22052	-41.5022	38.5485	-0.734655	0.112698	0.141675	1.09544	-37.0458	26.062	-1.54082	0.0612369	0.107214	3.35475
216	86.747	-35.7983	28.36	-0.732328	0.0714972	0.101251	0.957046	-32.7882	23.4722	-1.14976	0.0579579	0.110059	0.910881	-30.068	20.1051	-1.63445	0.0349067	0.112217	1.82328	-34.8472	30.045	-0.701543	0.0743323	0.0984234	1.25365	-41.5505	38.4831	-0.737766	0.113315	0.143862	1.15774	-36.3086	26.0661	-1.49612	0.0600831	0.105734	3.37635
217	87.1486	-36.2489	28.1692	-0.720734	0.0751706	0.103088	0.919307	-33.0205	23.9232	-1.1257	0.0599092	0.110536	0.924032	-29.7403	20.7903	-1.59214	0.0370918	0.11156	1.82948	-36.0497	30.8316	-0.673874	0.0760518	0.101705	1.29921	-42.9955	39.5838	-0.728466	0.114198	0.145546	1.25115	-35.9273	26.9519	-1.45304	0.0593189	0.105254	3.39267
218	87.5502	-37.4393	28.882	-0.701685	0.0793562	0.106283	0.882165	-33.7391	25.0012	-1.1021	0.0620318	0.11283	0.938787	-29.9151	21.9612	-1.54944	0.0402976	0.110587	1.83561	-37.4737	31.6529	-0.656651	0.0813553	0.105257	1.36351	-44.8746	41.5195	-0.736358	0.117925	0.147609	1.36735	-35.6848	28.2452	-1.41729	0.0608469	0.103566	3.40441
219	87.9518	-38.9499	29.8455	-0.683121	0.083566	0.108703	0.854604	-34.9429	26.0996	-1.07516	0.0662439	0.115799	0.956168	-30.2553	23.3423	-1.50174	0.0440862	0.111292	1.8454	-38.9962	32.9104	-0.637135	0.0880638	0.110733	1.42981	-47.0827	43.6439	-0.735229	0.1207	0.150058	1.51092	-35.4784	30.0612	-1.37037	0.0637595	0.104247	3.42003
220	88.3534	-41.0087	31.2554	-0.66183	0.0893444	0.112508	0.832669	-36.2252	27.2182	-1.04934	0.0720517	0.119248	0.973318	-31.1546	24.7899	-1.45322	0.0494538	0.114012	1.85659	-40.7376	35.054	-0.617362	0.0949989	0.118354	1.50684	-49.435	45.9307	-0.73498	0.126014	0.151482	1.66443	-35.3617	32.1359	-1.32478	0.066837	0.10683	3.44113
221	88.755	-38.9819	30.4482	-0.649841	0.0833887	0.108571	0.785182	-34.8453	25.293	-1.05046	0.0667643	0.114602	0.925424	-29.7864	24.3302	-1.43108	0.0463882	0.111023	1.86236	-38.0833	34.1649	-0.573238	0.0894772	0.112992	1.48822	-47.0909	42.7979	-0.728827	0.121099	0.145416	1.65161	-34.6896	31.3893	-1.22477	0.0662577	0.103678	3.34503
222	89.1566	-37.267	29.8719	-0.641974	0.0795597	0.106462	0.735368	-33.8268	24.3368	-1.0551	0.062813	0.111231	0.875749	-28.8048	23.8916	-1.40954	0.0448357	0.108118	1.87413	-36.0607	33.8029	-0.528922	0.084961	0.108245	1.47804	-45.6624	40.2797	-0.735274	0.115878	0.141009	1.65249	-34.2989	30.7921	-1.12953	0.0656011	0.101179	3.25224
223	89.5582	-35.7237	29.6323	-0.624709	0.0781021	0.105409	0.689983	-33.1942	23.7642	-1.05806	0.0581702	0.109623	0.834104	-28.6206	23.4992	-1.38959	0.0450435	0.105577	1.88801	-34.8206	33.6694	-0.48791	0.0811075	0.10611	1.46589	-44.3378	38.3318	-0.740888	0.11279	0.139078	1.63488	-34.3288	30.517	-1.02764	0.0663964	0.0993174	3.16712
224	89.9598	-34.7851	30.1211	-0.612508	0.0783442	0.104714	0.653711	-32.6391	23.5675	-1.06309	0.0557809	0.108087	0.790101	-29.2156	23.1759	-1.36984	0.0455234	0.105924	1.90514	-34.0199	33.8538	-0.446715	0.0790553	0.105233	1.46591	-43.0513	36.3903	-0.740483	0.112863	0.139885	1.63897	-34.4414	30.3602	-0.918627	0.0689946	0.0976459	3.08516
225	90.3614	-34.7652	30.6138	-0.599573	0.0806586	0.104393	0.624243	-32.1268	23.4762	-1.06257	0.0551659	0.107947	0.745369	-29.9024	22.9799	-1.34627	0.0477119	0.107222	1.92828	-33.6794	34.6718	-0.407653	0.0799774	0.103079	1.46743	-42.3355	34.7727	-0.749422	0.111905	0.138685	1.64336	-34.7828	31.0213	-0.815353	0.0728009	0.096038	3.01702
226	90.7631	-35.351	31.2107	-0.585944	0.0838543	0.106321	0.601335	-32.0448	23.4808	-1.06557	0.0557168	0.107322	0.708524	-30.801	23.0436	-1.32358	0.0505862	0.107971	1.95154	-33.4707	35.8901	-0.369403	0.0813782	0.103118	1.47311	-42.1514	34.2285	-0.757149	0.110978	0.138491	1.66091	-35.7955	31.8341	-0.71203	0.074662	0.0958274	2.94971
227	91.1647	-37.1429	32.1619	-0.572525	0.0876311	0.109116	0.591818	-32.6989	23.6345	-1.06616	0.0584447	0.10938	0.679381	-31.901	23.7891	-1.29986	0.0528689	0.109879	1.97735	-33.4993	37.3328	-0.328529	0.0863013	0.106464	1.49185	-42.1613	35.8116	-0.761821	0.111533	0.139791	1.68688	-37.0067	32.7909	-0.606192	0.078253	0.0964153	2.89043
228	91.5663	-39.1089	33.6727	-0.560524	0.0915897	0.111297	0.595904	-33.9275	24.2668	-1.07047	0.0625591	0.112239	0.650335	-33.4862	25.2062	-1.28228	0.0573845	0.111969	2.00221	-33.7383	39.0873	-0.287848	0.0910822	0.110858	1.51091	-42.9143	38.0041	-0.770745	0.113726	0.141038	1.70876	-38.7874	34.0794	-0.509235	0.0812251	0.0969515	2.83237
229	91.9679	-41.151	35.9394	-0.551807	0.097041	0.114676	0.608482	-35.7083	25.7744	-1.07171	0.06657	0.115411	0.628458	-35.3333	26.6904	-1.25837	0.0629614	0.113907	2.04553	-34.2513	41.7261	-0.25161	0.0957613	0.116315	1.52894	-44.558	40.2479	-0.751999	0.117768	0.143944	1.74555	-40.8878	35.9475	-0.413453	0.0842222	0.0990884	2.77262
230	92.3695	-27.8613	22.0065	-0.353623	0.0619907	0.0715725	0.424416	-23.5073	18.2527	-0.83672	0.0421252	0.0779752	0.793654	-24.8002	14.1273	-1.43905	0.0281227	0.0826796	1.83095	-22.1502	29.4758	-0.055955	0.0546704	0.0681688	1.54036	-29.1158	26.2491	-0.557145	0.0734413	0.0975808	1.54784	-25.6188	21.4644	-0.521463	0.0461861	0.0672287	2.10901
231	92.7711	-25.7054	21.0488	-0.307192	0.0586509	0.0665343	0.4068	-22.4229	18.2397	-0.806129	0.0386195	0.0760633	0.744383	-23.8965	14.0348	-1.3948	0.0274861	0.0810001	1.77457	-21.4287	26.8845	-0.0732045	0.0510462	0.065235	1.43668	-27.4571	25.492	-0.515734	0.0699335	0.0929948	1.36692	-24.2023	20.3493	-0.535005	0.0472823	0.0669219	2.0793
232	93.1727	-23.7461	20.1291	-0.25676	0.0555791	0.0620785	0.397135	-21.5289	18.3369	-0.779991	0.0360634	0.0732369	0.710529	-23.0221	14.1067	-1.35758	0.0265373	0.0789971	1.72842	-20.9919	24.7462	-0.0937366	0.0475183	0.0605948	1.33541	-26.3366	25.982	-0.466833	0.0665852	0.0873516	1.18293	-22.7979	19.3482	-0.557469	0.0476986	0.067709	2.04407
233	93.5743	-22.3836	19.2135	-0.209284	0.0528371	0.0593274	0.403895	-20.9982	18.6723	-0.748565	0.0341938	0.0709382	0.687482	-22.2791	14.2327	-1.31063	0.0263098	0.0782983	1.67629	-20.5806	23.6019	-0.119187	0.0439843	0.0576466	1.23989	-25.2398	26.6617	-0.423064	0.063902	0.0830932	1.01908	-21.784	18.6643	-0.573766	0.049074	0.0681096	2.02496
234	93.9759	-21.988	18.5726	-0.161487	0.0504128	0.0567433	0.414917	-21.0386	19.1084	-0.722459	0.032459	0.0682397	0.686902	-21.6884	14.5137	-1.27031	0.026331	0.0775223	1.62464	-20.2864	22.5127	-0.14063	0.0438084	0.0563979	1.16623	-25.4222	27.589	-0.388414	0.0614407	0.0797034	0.849694	-21.0545	18.5827	-0.592968	0.0504571	0.0701764	2.00166
235	94.3775	-21.6794	18.6288	-0.11373	0.0491384	0.0532107	0.426891	-21.2384	19.5468	-0.696683	0.0307294	0.065505	0.704278	-21.2397	15.2489	-1.22643	0.0269808	0.0781362	1.57705	-19.9922	21.5443	-0.167141	0.0456301	0.0576505	1.10743	-25.7732	28.5848	-0.347549	0.06342	0.0789463	0.703249	-20.584	18.6094	-0.605765	0.0512602	0.0712962	1.99215
236	94.7791	-21.3837	18.9125	-0.0648137	0.0491641	0.0496189	0.455411	-21.5664	20.0624	-0.666834	0.0298754	0.0615242	0.732565	-21.1519	16.0902	-1.1868	0.028587	0.0785102	1.53002	-19.7045	21.2477	-0.183646	0.0474814	0.0617885	1.06351	-26.1485	29.5994	-0.298085	0.0671273	0.0801024	0.58498	-20.2917	18.6752	-0.630409	0.0516851	0.0727123	1.97765
237	95.1807	-21.838	19.2088	-0.0181616	0.0521728	0.0483237	0.491054	-21.9207	20.6024	-0.639097	0.0297622	0.0596717	0.777577	-21.3884	17.1274	-1.14595	0.0297347	0.0783466	1.48348	-19.4378	21.9962	-0.208738	0.0497427	0.0654926	1.04806	-26.9203	30.6147	-0.255945	0.0695005	0.0818088	0.514155	-20.4782	18.9204	-0.646329	0.0508215	0.0738918	1.97277
238	95.5823	-22.6402	19.6126	0.027524	0.0555196	0.048285	0.539819	-23.1379	21.1756	-0.60933	0.0311878	0.0586211	0.834257	-22.0943	18.2307	-1.10379	0.0317385	0.0787098	1.43784	-20.0995	22.7597	-0.230601	0.0517219	0.0671882	1.04952	-28.3893	31.6663	-0.20671	0.0719217	0.0839858	0.513477	-21.953	20.2991	-0.65824	0.0512451	0.074524	1.97528
239	95.9839	-23.5527	20.4256	0.0734981	0.0610141	0.0495148	0.571435	-24.4243	21.7494	-0.579763	0.0333406	0.0593271	0.898274	-22.8049	19.3808	-1.06326	0.0331792	0.0786126	1.39236	-22.0436	23.5232	-0.256264	0.0546668	0.0690163	1.07055	-30.0717	32.718	-0.166902	0.0752485	0.0850942	0.58518	-23.8218	21.7437	-0.682568	0.0520594	0.0748693	1.97146
240	96.3855	-20.8482	18.1462	0.119924	0.0611977	0.0468448	0.617826	-21.7102	15.3132	-0.658528	0.025787	0.0536647	0.836159	-17.2093	14.1323	-0.942778	0.0255948	0.065811	1.38077	-18.1507	17.249	-0.0296439	0.045191	0.0479507	0.858791	-22.681	26.6196	-0.30745	0.0558059	0.0720659	0.354234	-20.7932	19.1881	-0.796011	0.0454949	0.073559	1.92873
241	96.7871	-19.5536	17.0957	0.0946715	0.0569767	0.0450926	0.599745	-20.2599	14.5938	-0.61743	0.0231001	0.0516919	0.774273	-16.4799	13.6408	-0.911773	0.0246872	0.0653092	1.36905	-17.9051	16.3919	-0.0615082	0.0419094	0.0475086	0.865502	-21.5084	25.0617	-0.238919	0.0543051	0.0681257	0.344483	-20.1104	18.2058	-0.837519	0.042161	0.0724248	1.89861
242	97.1888	-18.9579	16.079	0.0683438	0.0542425	0.0443187	0.585902	-18.8095	14.084	-0.576897	0.0227083	0.0502186	0.715702	-15.9932	13.1507	-0.880503	0.0243573	0.0650288	1.3643	-17.8144	15.943	-0.0946332	0.0404924	0.0481297	0.87909	-20.5261	23.6819	-0.175698	0.0530957	0.0650298	0.395902	-19.5347	17.3431	-0.881214	0.0403934	0.0723458	1.87508
243	97.5904	-18.3904	15.1328	0.0430915	0.0523845	0.0440921	0.569578	-17.3591	13.9028	-0.537494	0.0228659	0.0480227	0.661146	-15.539	12.7066	-0.848408	0.0247017	0.0646294	1.35711	-17.8948	15.5688	-0.133904	0.0396129	0.0489191	0.893332	-20.0313	23.3951	-0.105117	0.0535499	0.0631336	0.488639	-19.1183	16.4803	-0.92487	0.0380177	0.0719808	1.85796
244	97.992	-17.9535	14.6861	0.0206368	0.0499396	0.0441696	0.556326	-16.306	13.7505	-0.496592	0.0232995	0.0465685	0.608468	-15.3876	12.2808	-0.821394	0.0249618	0.0652532	1.35114	-18.0958	15.3136	-0.168359	0.039364	0.0503198	0.92213	-19.9177	23.3158	-0.0384993	0.0551798	0.0614646	0.616465	-18.9071	15.6291	-0.972517	0.0359075	0.0714128	1.84274
245	98.3936	-17.5577	14.5501	-0.00963965	0.0492916	0.0461744	0.552135	-15.4858	13.6409	-0.458397	0.0235306	0.0454777	0.563979	-15.4248	11.8667	-0.790803	0.0261293	0.0651333	1.34049	-18.413	15.1482	-0.200867	0.0400151	0.0518143	0.950321	-20.0946	23.8236	0.0280431	0.058869	0.0619466	0.750823	-18.8383	14.8247	-1.01713	0.0338438	0.0712427	1.83442
246	98.7952	-17.5277	14.4634	-0.0394771	0.0493756	0.047235	0.556926	-15.5468	13.5805	-0.415065	0.0245343	0.0440827	0.521556	-15.7224	11.7794	-0.759223	0.0279262	0.0640637	1.33915	-19.0147	15.1824	-0.233904	0.0408933	0.0538643	0.979859	-20.4876	24.6974	0.0991294	0.0628223	0.0631692	0.895442	-18.8944	14.0698	-1.05336	0.0320397	0.0704103	1.82207
247	99.1968	-18.0492	14.5356	-0.0641334	0.0501245	0.0486965	0.561826	-16.347	13.5644	-0.372746	0.0263561	0.0432264	0.489137	-16.036	12.4287	-0.726478	0.0298554	0.0642454	1.33981	-19.6507	15.2776	-0.266392	0.0419168	0.0548533	1.01262	-21.1534	25.7761	0.15719	0.0646597	0.0641667	1.04243	-19.0944	13.3972	-1.10375	0.0311793	0.0711086	1.81945
248	99.5984	-18.9211	15.075	-0.0927962	0.050784	0.0504364	0.57885	-17.2513	14.1271	-0.332158	0.0278733	0.0413706	0.468352	-16.4311	13.3846	-0.697787	0.032384	0.0646769	1.33595	-20.5374	15.7715	-0.300331	0.0427626	0.0572331	1.0551	-22.0157	27.4548	0.22934	0.0680127	0.0649931	1.19076	-19.3978	12.8724	-1.14807	0.0299558	0.0727037	1.82453
249	100	-19.817	16.1587	-0.119427	0.0525033	0.0525065	0.592171	-18.3543	14.979	-0.293621	0.0306452	0.0409447	0.462304	-17.006	14.3939	-0.667307	0.034956	0.0656082	1.33863	-21.6693	16.4274	-0.332934	0.0440787	0.0593797	1.09409	-23.0014	29.3267	0.296994	0.0699623	0.0665361	1.33961	-20.1342	13.0127	-1.19315	0.0299954	0.0747258	1.83431
	extremum	-166.395	160.07	*	*	*	*	-183.616	118.797	*	*	*	*	-240.132	106.038	*	*	*	*	-229.191	89.8765	*	*	*	*	-201.577	153.834	*	*	*	*	-124.947	127.144	*	*	*	*
	timepoint	30	20					40	40					40	50					50	50					40	40					50	40
	%	12.0482	8.03213					16.0643	16.0643					16.0643	20.0803					20.0803	20.0803					16.0643	16.0643					20.0803	16.0643
