# Supplementary material for: Quantitative Analysis of Vortical Blood Flow in the Thoracic Aorta Using 4D Phase Contrast MRI
Source: PLoS One. 2015 Sep 29;10(9):e0139025. doi: 10.1371/journal.pone.0139025 (PMC4587936; doi:10.1371/journal.pone.0139025)
Supplement: S2 Data — (XLSX) [file pone.0139025.s002.xlsx]

## Sheet: Vortex Core
P1					P2					P3					P4					P5					P6					P7					P8					P9							min	max	avg
min	max	avg	length [mm]	area [mm2]	min	max	avg	length [mm]	area [mm2]	min	max	avg	length [mm]	area [mm2]	min	max	avg	length [mm]	area [mm2]	min	max	avg	length [mm]	area [mm2]	min	max	avg	length [mm]	area [mm2]	min	max	avg	length [mm]	area [mm2]	min	max	avg	length [mm]	area [mm2]	min	max	avg	length [mm]	area [mm2]	0	0	66.1858	66.1858	66.1858
56.6717	56.6717	56.6717	0.54247	0	75.6578	75.6578	75.6578	0.49442	0	85.4197	85.4197	85.4197	0.37455	0	61.6393	61.6393	61.6393	0.39355	0	24.6357	24.6357	24.6357	1.01116	0	86.8631	86.8631	86.8631	0.37465	0	94.0408	94.0408	94.0408	0.37552	0	45.2095	45.2095	45.2095	0.37453	0	65.5345	65.5345	65.5345	0.51801	0	1	0.4	62.316	62.316	62.316
47.1329	47.1329	47.1329	0.41602	0	72.709	72.709	72.709	0.49064	0	75.6727	75.6727	75.6727	0.37451	0	65.6159	65.6159	65.6159	0.46389	0	29.5681	29.5681	29.5681	0.67728	0	79.028	79.028	79.028	0.37435	0	82.9945	82.9945	82.9945	0.37818	0	29.7679	29.7679	29.7679	0.54723	0	78.3548	78.3548	78.3548	0.37344	0	2	0.8	65.4701	65.4701	65.4701
50.5088	50.5088	50.5088	0.78188	0	69.873	69.873	69.873	0.48686	0	66.8552	66.8552	66.8552	0.37445	0	61.341	61.341	61.341	0.41942	0	48.6385	48.6385	48.6385	0.48965	0	72.3015	72.3015	72.3015	0.37439	0	112.195	112.195	112.195	0.37698	0	34.0005	34.0005	34.0005	0.51951	0	73.5182	73.5182	73.5182	0.37336	0	3	1.2	61.1867	61.1867	61.1867
49.1941	49.1941	49.1941	0.82665	0	67.1411	67.1411	67.1411	0.4828	0	58.2277	58.2277	58.2277	0.37366	0	52.5181	52.5181	52.5181	0.3774	0	46.5746	46.5746	46.5746	0.39452	0	65.5895	65.5895	65.5895	0.37445	0	112.227	112.227	112.227	0.37805	0	39.3079	39.3079	39.3079	0.47984	0	59.9007	59.9007	59.9007	0.54841	0	4	1.6	65.5374	65.5374	65.5374
47.5118	47.5118	47.5118	0.43875	0	64.5415	64.5415	64.5415	0.47134	0	61.0391	61.0391	61.0391	0.54325	0	53.2092	53.2092	53.2092	0.37741	0	95.6776	95.6776	95.6776	0.75003	0	32.2302	32.2302	32.2302	0.87548	0	112.279	112.279	112.279	0.37778	0	41.5155	41.5155	41.5155	0.57547	0	81.8332	81.8332	81.8332	0.56773	0	5	2	68.546	68.546	68.546
46.3833	46.3833	46.3833	0.53851	0	62.0894	62.0894	62.0894	0.46752	0	52.147	52.147	52.147	0.97955	0	53.9804	53.9804	53.9804	0.37733	0	98.0084	98.0084	98.0084	0.84977	0	38.5995	38.5995	38.5995	0.8493	0	112.382	112.382	112.382	0.37864	0	46.8706	46.8706	46.8706	0.55506	0	106.453	106.453	106.453	0.56272	0	6	2.4	68.3778	68.3778	68.3778
44.1436	44.1436	44.1436	0.86139	0	62.1364	62.1364	62.1364	0.44926	0	29.7175	29.7175	29.7175	0.37596	0	54.8182	54.8182	54.8182	0.37775	0	83.4926	83.4926	83.4926	1.35279	0	45.4861	45.4861	45.4861	0.80336	0	112.461	112.461	112.461	0.38156	0	54.2543	54.2543	54.2543	0.4254	0	128.891	128.891	128.891	0.56904	0	7	2.8	72.936	74.3033	73.7172
19.365	19.365	19.365	0.40782	0	59.7282	59.7282	59.7282	0.43741	0	51.6891	51.6891	51.6891	0.47532	0	54.0465	54.0465	54.0465	0.37534	0	84.3071	84.3071	84.3071	1.4858	0	52.8063	52.8063	52.8063	1.2419	0	122.982	122.982	122.982	0.37356	0	60.3689	60.3689	60.3689	0.41806	0	151.131	163.437	158.162	2.41694	4.06493	8	3.2	78.8973	82.8307	80.3909
24.3693	24.3693	24.3693	0.4096	0	57.3937	57.3937	57.3937	0.43659	0	68.237	68.237	68.237	0.3735	0	57.3322	57.3322	57.3322	0.37494	0	84.9933	84.9933	84.9933	1.63765	0	60.4713	60.4713	60.4713	1.0672	0	140.214	140.214	140.214	0.3749	0	66.6252	66.6252	66.6252	0.40823	0	150.44	185.84	163.882	10.3804	8.88003	9	3.6	81.0381	88.6349	84.9705
28.8699	28.8699	28.8699	0.40463	0	55.2579	55.2579	55.2579	0.47124	0	53.9259	53.9259	53.9259	1.10384	0	60.6388	60.6388	60.6388	0.37459	0	85.6649	85.6649	85.6649	1.72611	0	67.8248	67.8248	67.8248	0.98937	0	152.242	165.565	160.562	1.64073	4.06493	71.574	71.574	71.574	0.37492	0	153.344	208.393	180.417	14.5137	13.937	10	4	84.462	98.0065	92.5265
33.7694	33.7694	33.7694	0.40496	0	53.2609	53.2609	53.2609	0.63912	0	63.5135	63.5135	63.5135	0.94416	0	63.963	63.963	63.963	0.37431	0	87.2942	87.2942	87.2942	1.85866	0	75.4403	75.4403	75.4403	0.92983	0	150.19	193.912	177.072	6.44115	7.0098	79.8937	79.8937	79.8937	0.37495	0	152.833	231.012	198.532	14.966	52.4887	11	4.4	82.8316	99.8132	92.7934
33.2558	33.2558	33.2558	0.40384	0	46.9683	46.9683	46.9683	0.66782	0	56.9073	56.9073	56.9073	1.12845	0	55.6459	55.6459	55.6459	0.4762	0	88.1769	88.1769	88.1769	1.81869	0	70.6453	70.6453	70.6453	0.93806	0	150.088	213.043	187.44	7.15189	13.69	92.3578	92.3578	92.3578	0.37485	0	151.439	241.318	203.744	15.8443	59.4468	12	4.8	87.981	106.893	99.7204
32.4782	32.4782	32.4782	0.39776	0	40.5692	40.5692	40.5692	0.68391	0	92.5561	92.5561	92.5561	0.37435	0	51.6059	51.6059	51.6059	0.3774	0	89.209	89.209	89.209	1.84985	0	66.5322	66.5322	66.5322	0.95188	0	158.7	232.598	199.266	7.81383	22.2705	102.636	102.636	102.636	0.37417	0	157.543	253.853	222.631	13.7985	69.3978	13	5.2	93.8766	126.562	110.951
39.0382	39.0382	39.0382	0.37459	0	34.3112	34.3112	34.3112	0.71443	0	58.2382	58.2382	58.2382	0.37247	0	48.3775	48.3775	48.3775	0.37909	0	90.0275	90.0275	90.0275	1.83429	0	155.189	231.94	200.104	4.07085	12.7239	150.364	252.507	207.5	9.12231	28.1566	118.202	118.202	118.202	0.37427	0	151.141	266.416	202.762	20.1241	29.9477	14	5.6	95.9984	128.225	112.45
38.8186	38.8186	38.8186	0.37401	0	39.5875	39.5875	39.5875	0.38483	0	57.6127	57.6127	57.6127	0.37396	0	45.3339	45.3339	45.3339	0.38299	0	90.2989	90.2989	90.2989	1.91496	0	154.937	248.504	209.867	5.20117	16.0815	151.561	272.567	192.797	35.8498	29.5851	134.195	134.195	134.195	0.37435	0	151.641	227.11	203.536	13.8932	31.4203	15	6	105.971	138.971	124.652
38.8026	38.8026	38.8026	0.37436	0	39.7702	39.7702	39.7702	0.38502	0	89.6038	89.6038	89.6038	0.47738	0	123.299	123.299	123.299	0.37514	0	59.658	59.658	59.658	0.37551	0	153.073	265.875	212.88	9.08244	24.1922	151.454	241.167	208.839	18.4986	48.2442	146.901	146.901	146.901	0.37409	0	151.179	245.665	202.112	27.5461	33.3108	16	6.4	110.133	148.814	132.734
38.9904	38.9904	38.9904	0.37559	0	40.0146	40.0146	40.0146	0.38521	0	96.3013	96.3013	96.3013	0.38629	0	140.666	140.666	140.666	0.37506	0	60.5465	60.5465	60.5465	0.37547	0	154.21	283.336	228.751	9.57699	53.4562	158.757	252.008	219.792	19.331	52.4887	150.215	166.687	156.99	5.61315	18.3794	151.499	260.775	212.553	31.1714	39.1748	17	6.8	111.843	154.858	137.472
38.3271	38.3271	38.3271	0.38079	0	37.0607	37.0607	37.0607	0.38238	0	101.857	101.857	101.857	0.37643	0	150.075	159.462	156.475	1.8656	4.85977	61.596	61.596	61.596	0.37545	0	163.881	301.536	245.59	9.87416	69.3978	152.945	238.734	196.041	8.0512	23.3283	150.38	183.719	170.1	7.22569	29.3446	150.467	271.434	230.198	30.9242	67.2006	18	7.2	117.07	182.218	150.983
39.4913	39.4913	39.4913	0.3834	0	34.4928	34.4928	34.4928	0.38317	0	130.108	130.108	130.108	0.50465	0	151.164	175.174	167.314	2.72988	9.89798	62.7985	62.7985	62.7985	0.37543	0	160.935	319.802	260.201	10.3918	75.4296	164.419	373.077	234.153	56.2418	77.5611	155.499	213.545	181.512	19.2272	42.285	154.721	291.475	248.774	31.0797	69.7674	19	7.6	117.59	202.63	162.856
40.749	40.749	40.749	0.38561	0	36.1906	36.1906	36.1906	0.68148	0	136.761	136.761	136.761	0.50862	0	152.061	192.493	178.372	3.09128	13.937	64.1454	64.1454	64.1454	0.37543	0	162.914	338.205	276.503	10.8629	90.5516	160.724	404.002	269.137	31.6295	86.3841	153.345	298.605	198.063	30.5114	54.4325	151.419	312.521	265.783	31.2101	72.1939	20	8	117.442	216.528	170.377
42.054	42.054	42.054	0.388	0	34.5044	34.5044	34.5044	0.88967	0	143.454	143.454	143.454	0.48653	0	151.394	209.095	188.295	3.58229	17.4419	65.6279	65.6279	65.6279	0.37543	0	154.596	356.613	290.277	11.5886	100.287	158.918	434.931	263.606	58.0442	98.3006	155.114	328.538	222.7	30.7452	64.8603	151.316	333.939	282.876	31.7915	75.6222	21	8.4	118.001	212.255	160.866
43.0844	43.0844	43.0844	0.38396	0	32.1612	32.1612	32.1612	0.91775	0	143.898	143.898	143.898	0.49665	0	153.349	231.77	195.136	14.2063	35.5201	74.226	74.226	74.226	0.3753	0	150.97	346.426	224.532	25.3996	100.954	150.501	392.872	241.643	35.899	109.591	159.683	318.923	215.612	32.7201	56.2454	154.136	326.93	277.498	66.4689	79.3272	22	8.8	119.29	207.484	162
44.6112	44.6112	44.6112	0.38152	0	29.8821	29.8821	29.8821	0.9334	0	149.642	150.318	149.868	0.50507	0.177205	151.879	233.361	197.978	14.0805	41.5677	84.1747	84.1747	84.1747	0.37517	0	150.741	336.383	236.674	26.7263	94.6017	151.041	363.192	236.905	42.6131	117.138	155.268	306.116	213.412	32.7535	52.1681	156.368	319.316	264.5	80.7887	73.1382	23	9.2	122.667	203.836	169.996
46.2487	46.2487	46.2487	0.37962	0	27.6831	27.6831	27.6831	0.95743	0	115.034	115.034	115.034	0.43063	0	153.699	207.139	190.446	14.7664	34.863	153.101	210.833	175.534	21.0063	34.3417	153.556	326.402	239.408	28.9485	91.821	151.366	281.628	237.779	41.6997	108.203	153.223	302.655	234.933	14.9227	67.2006	150.093	316.899	262.897	76.1762	74.4706	24	9.6	125.594	194.219	162.635
47.9855	47.9855	47.9855	0.37818	0	71.041	71.041	71.041	0.61155	0	124.455	124.455	124.455	0.59026	0	153.362	207.415	189.236	15.4589	36.4505	117.044	117.044	117.044	0.79177	0	154.989	314.981	235.752	28.9123	93.9563	153.2	321.507	232.955	66.0229	80.5156	153.054	224.975	191.793	26.4995	60.4761	155.212	318.566	253.453	80.2344	82.5159	25	10	129.256	203.509	169.852
49.8112	49.8112	49.8112	0.37713	0	80.0016	80.0016	80.0016	0.58744	0	135.089	135.089	135.089	0.5448	0	157.396	212.489	196.451	13.4853	49.4832	119.019	119.019	119.019	0.76643	0	163.979	306.659	257.332	18.1136	95.4656	151.364	314.008	232.003	76.8374	93.7424	154.404	293.108	215.258	25.5512	67.5644	152.241	321.399	243.705	87.2554	74.6619	26	10.4	131.138	207.402	173.68
52.0171	52.0171	52.0171	0.37553	0	89.0058	89.0058	89.0058	0.58178	0	145.934	145.934	145.934	0.53411	0	152.748	208.273	191.616	16.8067	42.141	129.597	129.597	129.597	0.71869	0	155.208	300.857	224.057	36.3794	89.7103	151.987	308.143	234.393	90.3551	102.294	153.544	307.665	245.927	58.2207	70.138	150.204	325.123	250.574	91.078	85.3576	27	10.8	134.439	213.153	180.775
54.3555	54.3555	54.3555	0.37542	0	98.0617	98.0617	98.0617	0.56305	0	151.851	156.871	155.072	2.22529	4.85977	153.917	218.613	197.153	15.2007	43.8846	142.397	142.397	142.397	0.70206	0	155.974	298.144	232.566	35.4928	88.0393	152.501	305.518	244.777	94.24	107.513	150.201	309.825	240.778	69.6671	70.5096	150.689	334.593	261.815	113.679	95.4656	28	11.2	135.472	250.568	198.986
56.8221	56.8221	56.8221	0.37565	0	107.165	107.165	107.165	0.55717	0	150.899	168.283	162.714	3.35991	7.6699	151.339	385.658	237.516	26.5011	61.6882	150.015	260.099	205.764	11.0478	19.9306	150.726	298.781	242.347	35.5492	92.0334	150.537	324.384	258.279	96.2286	120.276	150.97	312.719	243.344	72.8088	84.3375	150.778	341.205	276.924	114.62	91.3969	29	11.6	139.003	267.687	207.147
59.4008	59.4008	59.4008	0.37614	0	116.279	116.279	116.279	0.55211	0	151.566	180.003	170.602	4.02857	9.89798	152.022	406.954	230.571	33.4215	64.682	150.978	268.112	213.398	11.4945	25.6296	162.318	357.516	264.674	89.2493	107.513	154.776	344.095	273.059	97.5123	130.445	151.19	316.282	242.316	71.3785	80.1188	152.498	360.542	294.018	115.675	107.054	30	12	138.7	284.005	215.942
62.0778	62.0778	62.0778	0.3768	0	123.189	123.189	123.189	0.57386	0	150.775	192.051	176.562	4.95452	11.9459	153.647	428.457	245.49	33.855	69.7674	153.078	276.308	211.822	14.7698	34.3417	150.06	387.873	277.407	93.1117	124.937	152.818	368.628	288.756	100.453	150.114	150.329	320.394	246.573	71.5995	79.3275	152.323	397.071	311.6	117.42	114.042	31	12.4	138.753	278.71	212.217
58.9441	58.9441	58.9441	0.37668	0	134.275	134.275	134.275	0.65887	0	150.334	194.078	179.429	4.87726	12.645	150.49	428.621	235.936	33.8301	67.5644	150.38	274.336	211.841	16.3322	43.738	150.603	357.44	268.158	69.4233	118.099	152.991	357.305	282.372	100.228	155.592	150.72	310.161	240.627	70.9354	76.7829	150.038	393.226	298.373	120.652	108.203	32	12.8	141.217	276.32	211.671
55.6861	55.6861	55.6861	0.37546	0	150.335	152.836	151.891	1.30362	0.619014	151.09	195.239	181.479	5.02461	13.6081	153.784	429.328	228.447	33.8001	65.7555	150.845	295.308	221.716	51.2133	184.458	152.41	318.023	262.017	67.7914	114.99	151.029	350.477	276.53	99.9621	159.764	150.264	300.24	235.211	70.1505	66.2956	155.513	389.74	292.06	120.232	100.732	33	13.2	142.817	272.05	209.834
53.9421	53.9421	53.9421	0.37545	0	152.521	163.417	159.211	2.90804	2.52758	150.64	195.692	181.502	5.62408	14.7764	155.593	430.039	218.238	34.204	68.8452	152.584	279.387	221.815	32.934	183.556	152.147	304.916	255.884	71.5684	136.33	158.131	343.871	276.21	88.6136	138.929	151.113	290.685	234.965	64.3692	63.7941	158.684	386.5	286.739	120.619	97.4239	34	13.6	147.366	278.832	213.449
110.672	110.672	110.672	0.43436	0	150.397	179.818	164.665	9.65721	4.55289	153.035	197.291	183.432	6.49348	15.8161	150.127	431.626	222.856	37.5163	86.7964	150.498	279.926	219.607	46.9081	183.256	151.373	301.303	236.207	53.6286	69.0291	153.34	337.535	271.292	88.7827	144.201	150.76	287.783	230.049	63.5556	61.1673	156.094	383.53	282.263	120.168	99.1812	35	14	144.856	257.892	204.89
81.2668	81.2668	81.2668	0.54106	0	150.961	187.069	173.018	11.1021	6.64005	154.386	200.308	187.54	6.42671	16.8002	151.471	246.092	193.902	24.3336	105.683	155.004	281.7	225.505	46.0375	183.856	154.97	326.38	223.635	45.908	113.333	151.764	331.424	256.391	83.8038	112.627	150.455	285.88	225.156	63.3823	47.0209	153.429	380.912	277.595	120.064	99.402	36	14.4	144.264	270.968	213.486
88.4581	88.4581	88.4581	0.45279	0	150.363	346.649	221.795	52.9805	30.0889	151.077	205.196	187.67	6.8664	18.2846	151.21	227.554	186.609	21.8713	110.055	150.254	284.476	226.005	54.9919	185.06	152.793	297.65	245.147	69.0057	83.7279	151.558	325.621	254.586	83.9048	117.378	151.93	284.492	220.797	63.052	45.2155	150.731	378.619	290.308	70.7801	98.081	37	14.8	146.448	276.013	216.792
101.973	101.973	101.973	0.44499	0	152.387	340.209	228.483	51.9058	26.7848	150.819	211.987	187.589	8.00108	19.8318	152.097	250.868	199.417	40.2802	110.753	157.393	301.281	230.497	68.2342	174.661	151.262	297.521	249.882	69.5675	84.9487	151.658	320.247	251.422	90.6179	125.433	150.176	283.435	220.071	59.4445	45.0666	150.264	376.596	281.797	80.5533	98.3002	38	15.2	149.014	281.915	224.865
115.693	115.693	115.693	0.43423	0	151.165	325.02	233.203	53.0609	28.3909	151.032	231.267	187.989	16.8399	21.7507	151.061	283.68	222.032	91.2456	102.968	162.606	304.642	233.416	67.2789	178.192	152.599	300.553	256.7	70.7977	76.3948	150.561	318.728	252.952	88.8568	120.519	152.515	282.742	225.577	47.578	46.1138	153.892	374.909	296.223	64.0345	97.6427	39	15.6	149.656	288.94	230.617
129.81	129.81	129.81	0.43222	0	150.51	335.981	239.435	53.3727	29.5774	153.15	235.712	194.819	16.9957	28.1566	150.391	296.521	232.684	95.5386	127.176	155.266	308.354	239.9	67.1437	177.011	153.349	304.687	264.626	71.7493	77.9519	151.457	333.532	255.2	90.647	122.964	151.951	282.278	223.218	48.6251	46.7176	151.019	373.585	295.858	63.9802	96.7689	40	16	151.618	297.98	237.496
143.957	143.957	143.957	0.43015	0	151.911	347.286	246.724	54.2505	30.3987	152.086	246.121	201.406	17.7902	31.4203	150.791	310.636	246.09	97.2075	131.713	150.148	312.482	243.022	70.6589	169.142	153.605	313.781	273.712	72.5207	79.13	153.747	349.078	258.091	91.6448	126.179	151.769	282.002	225.271	46.1127	47.173	156.55	376.476	299.189	63.0307	97.2053	41	16.4	152.371	293	234.98
150.148	151.522	151.057	1.39851	0.420651	151.331	335.453	244.089	54.0486	29.8865	153.029	240.043	196.969	17.4708	31.5447	152.162	310.804	244.638	99.8214	128.428	151.231	306.903	239.94	70.3375	169.142	150.835	310.585	268.559	72.4899	76.5886	155.669	342.97	262.703	77.8737	122.228	152.774	269.937	214.229	45.9403	53.9432	154.156	368.782	292.636	63.0833	95.0332	42	16.8	152.399	313.629	241.24
150.702	301.276	210.469	40.8239	22.5805	151.189	323.955	241.82	53.7399	29.4516	150.531	233.718	192.392	17.7759	31.4203	154.951	395.741	259.54	126.341	97.4239	151.112	303.846	246.962	61.3286	153.665	150.111	307.627	264.463	72.4968	76.008	158.86	336.978	258.873	77.1619	121.006	153.592	258.206	210.283	45.1096	51.2124	150.543	361.317	286.359	63.2715	95.0332	43	17.2	153.249	306.729	236.715
153.831	286.735	207.881	43.7753	23.0662	150.706	312.57	239.592	53.8442	29.0872	155.226	227.811	188.847	17.1292	31.5447	157.234	394.513	257.707	130.621	101.847	150.615	301.799	243.238	62.4312	153.939	152.316	304.839	261.273	71.7569	86.1783	151.014	331.185	244.55	90.1903	117.618	153.502	247.051	206.368	44.3694	48.3982	154.791	354.06	280.977	63.5144	93.5273	44	17.6	152.209	290.746	230.507
152.303	281.619	210.829	43.3874	24.9389	152.651	301.314	238.658	53.8488	28.9663	151.096	222.347	182.16	14.2679	29.9477	156.492	300.243	231.638	83.3321	116.42	151.568	300.025	242.225	61.4728	153.116	151.512	302.325	254.912	78.799	76.5886	150.776	325.537	241.106	90.2056	117.138	151.02	236.345	198.574	46.9467	45.6635	152.465	346.957	274.458	66.1603	91.1852	45	18	151.443	297.85	231.139
152.234	286.665	214.332	43.2934	27.0288	150.071	293.221	237.986	54.041	28.7367	151.284	218.068	178.497	14.1148	24.4107	150.902	391.821	251.24	137.658	120.519	150.177	298.496	240.948	60.9934	139.453	156.355	300.05	253.001	76.7496	79.5246	150.963	320.143	239.556	90.0513	115.942	150.533	231.97	194.796	47.1958	43.738	150.466	340.213	269.896	61.4953	87.8316	46	18.4	151.191	287.172	228.914
150.577	292.186	218.323	43.4091	28.9202	151.016	289.167	237.721	54.4432	29.1877	150.381	215.987	179.536	15.3643	21.2372	153.885	306.287	240.233	74.9854	125.185	152.619	297.15	239.875	61.4107	138.408	150.084	298.031	250.65	76.8857	95.2493	151.092	324.135	237.185	89.4413	110.987	150.906	227.966	191.138	46.7377	41.9973	150.156	333.638	265.561	61.1522	81.3128	47	18.8	151.453	286.873	229.218
151.68	298.005	222.77	43.7784	30.7063	151.52	288.231	233.909	60.4437	30.4836	151.008	211.901	186.155	11.2162	20.3282	154.244	311.394	244.898	80.4312	130.192	151.227	295.989	237.223	63.1438	138.147	150.923	296.325	250.654	76.0826	99.623	150.935	328.374	238.452	83.7323	131.459	150.979	224.26	187.114	48.6587	40.292	150.56	327.375	261.784	60.8142	79.9203	48	19.2	151.09	286.866	228.224
153.858	304.215	228.051	44.0985	32.4298	150.542	287.414	234.047	61.8993	32.0099	150.225	208.435	186.273	11.1301	19.5369	151.416	316.686	241.499	88.2482	135.04	150.315	295.041	236.418	64.2409	137.887	150.075	294.96	247.262	80.5909	103.643	150.527	332.808	246.991	70.3558	129.434	151.547	220.795	185.482	48.647	38.7599	151.305	321.442	247.993	73.2473	77.9519	49	19.6	151.756	287.179	229.157
151.661	310.712	233.418	44.6874	34.1954	151.186	286.76	233.98	63.994	33.2953	151.516	205.852	187.05	11.1606	19.4391	152.569	322.128	244.9	88.8926	138.147	151.786	294.271	235.547	66.9921	138.668	151.561	294.05	250.51	75.2244	106.825	150.462	337.416	246.917	69.3343	128.68	151.985	217.55	184.329	48.9774	46.1138	153.076	315.874	245.759	73.4355	75.4296	50	20	151.855	286.698	229.755
152.064	317.357	239.044	45.3783	36.2064	150.946	286.21	229.919	70.0652	34.7477	152.23	191.967	179.531	3.81602	14.522	152.03	327.87	249.117	89.1144	127.676	150.605	293.728	234.189	68.1997	127.176	151.528	295.725	250.373	75.5966	109.359	150.421	342.175	247.25	70.5814	124.937	151.526	214.441	182.961	49.9303	44.918	155.347	310.806	255.415	61.9671	71.8179	51	20.4	152.208	279.36	224.689
152.357	309.081	234.789	45.5427	34.8021	150.76	273.523	222.246	69.3511	40.7537	151.43	193.859	180.59	4.1898	14.8617	152.163	322.529	245.844	87.6085	125.93	150.718	288.088	229.87	68.3735	134.525	151.856	286.729	243.609	79.0444	106.596	151.566	333.876	241.172	71.9928	121.739	151.987	205.852	175.653	24.2513	10.1788	157.038	300.707	248.424	61.3316	67.9291	52	20.8	151.354	270.188	219.932
151.408	300.852	229.663	47.8657	33.2574	152.296	261.517	215.129	68.9458	39.974	151.916	196.289	182.596	4.77004	15.2053	151.743	317.343	242.599	87.8499	123.21	151.152	282.564	225.893	66.5837	130.952	151.894	281.299	240.188	78.145	103.193	150.641	325.731	235.62	71.9883	118.099	150.463	175.37	166.293	6.55205	7.36618	150.676	290.73	241.408	60.9071	65.2176	53	21.2	150.623	263.74	213.953
150.29	292.604	222.009	50.5025	31.3276	151.095	248.842	208.319	68.829	39.1296	151.376	199.266	177.055	12.5869	15.9043	150.161	312.335	239.859	86.0326	121.739	150.965	277.138	221.802	65.7982	149.301	150.033	277.408	236.848	77.2053	96.7689	150.47	317.881	230.323	71.7452	114.042	150.845	167.224	161.722	5.13738	5.10705	150.369	280.963	227.636	69.3829	62.5614	54	21.6	151.18	267.23	215.494
152.317	284.405	217.838	51.8107	29.1636	151.24	237.054	201.723	69.1067	37.7097	152.452	286.165	226.147	51.0876	49.3274	150.953	307.475	237.723	84.0414	119.549	150.464	271.877	217.739	65.7408	147.412	150.953	277.355	234.287	75.7743	92.8856	150.039	310.178	225.288	68.886	83.1208	150.642	159.143	156.013	3.93548	2.87272	151.562	271.417	222.688	67.1673	59.2761	55	22	150.677	261.819	210.766
151.842	276.223	215.325	52.5941	27.9784	151.081	231.991	195.595	69.5002	36.0209	150.301	287.463	220.584	61.5491	50.1085	152.399	302.89	235.928	82.2808	117.378	151.415	266.844	214.047	71.5822	145.535	150.255	280.544	232.188	74.4121	89.9202	150.104	302.659	220.615	67.3181	80.3169	145.59	145.59	145.59	0.43809	0	153.103	262.171	217.024	66.3855	49.0167	56	22.4	150.169	257.323	208.566
151.355	268.068	213.286	53.46	27.2406	150.084	227.493	190.04	70.0633	34.0877	151.177	288.887	225.031	61.2743	50.8958	152.244	298.576	234.238	81.3383	114.99	153.217	262.143	219.34	60.3518	144.468	151.956	283.87	230.117	73.6333	87.003	150.141	295.48	215.966	67.7206	77.1714	137.454	137.454	137.454	0.44206	0	153.891	253.932	211.626	66.2219	42.7183	57	22.8	148.403	253.624	206.247
151.11	259.888	209.785	56.0254	26.8954	151.025	223.657	193.051	39.635	28.1049	150.469	290.518	230.016	61.9806	55.0883	151.043	294.637	233.114	80.6904	113.805	151.242	258.112	216.504	61.3635	140.764	150.346	287.347	227.845	73.9599	83.5253	150.251	288.579	210.248	75.265	75.0453	129.43	129.43	129.43	0.44844	0	150.706	250.451	206.227	66.4648	33.0556	58	23.2	147.708	250.292	205.504
150.87	251.722	209.546	56.5404	26.9145	150.246	220.553	195.482	35.8785	28.0739	151.443	292.244	237.437	60.8072	54.4325	151.302	291.19	232.572	80.804	111.688	152.543	255.367	213.955	63.1756	138.668	150.113	290.874	231.25	68.6798	82.3148	150.346	282.152	206.502	72.0606	72.7598	121.528	121.528	121.528	0.45285	0	150.976	246.996	201.262	66.7796	45.8134	59	23.6	147.347	247.414	203.373
151.696	243.723	209.786	57.2148	27.1802	150.651	219.054	195.714	33.8505	28.904	155.029	293.932	240.361	59.1378	56.0794	150.75	288.43	227.958	87.0996	109.359	150.583	253.161	209.111	68.951	135.555	150.909	294.486	230.663	68.5413	60.6486	150.19	276.168	203.141	70.2032	70.6958	114.293	114.293	114.293	0.45499	0	152.023	243.48	199.33	61.7375	40.5738	60	24	145.498	237.651	196.969
151.865	241.619	210.338	58.1847	28.1807	147.117	147.117	147.117	0.41174	0	150.38	296.59	245.376	58.5453	57.7508	150.225	286.535	228.432	83.8726	104.774	150.63	251.134	206.102	71.523	133.5	151.535	298.14	230.345	68.3812	60.9941	150.294	270.806	203.505	64.5112	67.9291	106.994	106.994	106.994	0.45598	0	150.445	239.922	194.51	62.056	36.9875	61	24.4	144.094	229.742	192.716
152.354	232.889	206.314	58.3445	27.539	138.722	138.722	138.722	0.44146	0	154.397	292.866	243.049	58.189	56.4117	150.046	284.539	230.032	77.6864	82.7173	150.948	246.445	205.657	68.6389	95.6822	150.829	290.532	226.661	67.1006	59.9604	150.108	260.501	200.165	59.0008	63.9712	98.5772	98.5772	98.5772	0.44916	0	150.865	222.611	185.27	60.7315	23.8664	62	24.8	142.012	221.967	187.711
152.575	224.241	202.53	58.5359	26.85	129.389	129.389	129.389	0.44528	0	152.371	289.415	240.84	58.6908	54.5961	150.843	283.193	227.308	78.3085	74.4703	150.905	241.855	204.169	66.9929	52.6493	150.65	282.923	222.919	66.0872	56.912	150.408	250.343	194.154	57.8661	59.9604	90.7947	90.7947	90.7947	0.44123	0	150.17	205.544	177.297	57.5855	21.4419	63	25.2	140.772	215.8	183.669
153.528	221.526	198.989	58.7309	26.3946	122.402	122.402	122.402	0.44811	0	153.921	286.243	238.585	59.3575	50.4227	150.835	281.897	224.73	77.3291	63.2643	150.903	237.355	204.899	57.3402	48.0904	150.874	275.349	219.122	65.5473	51.3711	150.053	240.343	188.28	57.6059	42.5736	84.2022	84.2022	84.2022	0.42877	0	150.231	192.884	171.813	31.0587	10.3206	64	25.6	141.137	212.071	181.057
154.072	219.38	195.7	59.0339	25.9255	127.361	127.361	127.361	0.6808	0	155.087	284.23	236.944	59.6838	48.707	150.181	280.709	222.194	76.6338	57.5826	151.239	232.965	203.26	55.3362	40.8565	151.168	267.825	215.405	65.2632	42.8632	150.189	230.433	182.709	56.9977	37.8004	80.0984	80.0984	80.0984	0.4034	0	150.837	185.639	165.845	26.2407	7.79311	65	26	142.964	211.432	181.483
152.947	217.469	192.457	59.8128	25.8375	134.301	134.301	134.301	0.56757	0	150.381	285.131	235.179	60.2782	47.4778	150.706	279.596	220.073	75.6815	56.745	151.246	228.699	201.73	53.7809	30.0691	150.855	261.003	211.802	65.1428	41.8539	150.154	221.08	181.66	48.4108	25.7419	95.9835	95.9835	95.9835	0.39605	0	150.106	179.627	160.164	17.1089	6.6052	66	26.4	144.211	209.973	180.713
150.792	215.845	189.414	61.1808	25.5859	141.457	141.457	141.457	0.50725	0	154.501	285.619	234.68	60.5033	47.0209	151.556	278.537	217.933	75.2681	53.4562	151.479	224.58	200.244	52.9176	24.6301	151.351	257.264	208.412	65.2381	29.5851	150.119	214.829	175.99	50.5869	22.6906	96.3946	96.3946	96.3946	0.41096	0	150.245	175.229	161.892	7.27227	5.62001	67	26.8	144.921	209.166	180.298
150.661	215.428	187.611	63.8344	25.6011	148.793	148.793	148.793	0.47262	0	154.676	286.389	234.133	60.9076	46.7176	150.533	277.557	215.85	75.5505	49.6391	151.312	220.885	198.958	52.4412	21.6475	150.222	253.751	204.463	65.0157	22.4801	150.21	209.509	172.752	49.5445	15.9043	97.4227	97.4227	97.4227	0.40804	0	150.454	172.761	162.702	5.98393	4.85977	68	27.2	145.334	213.817	183.277
150.463	216.054	187.666	68.614	23.8595	150.966	198.33	172.83	72.3272	25.8984	153.203	286.835	230.983	64.0732	46.4152	151.08	276.686	214.146	76.1034	48.8617	150.937	221.268	197.809	52.4664	21.9579	150.072	250.442	201.728	63.9024	21.0335	151.988	204.141	182.319	23.7826	13.4452	99.0602	99.0602	99.0602	0.40243	0	150.239	171.537	162.955	5.37455	4.33736	69	27.6	145.996	214.635	183.669
150.545	217.277	189.419	69.1932	23.9298	151.712	207.448	176.762	83.5606	26.9141	155.052	287.185	231.536	64.1683	46.1138	150.47	275.886	216.88	71.243	47.7836	151.863	225.542	196.859	52.6393	22.166	150.031	247.336	199.264	62.9362	20.0296	150.972	198.8	177.301	23.246	11.2667	101.14	101.14	101.14	0.39965	0	152.184	171.105	163.86	5.00093	4.02038	70	28	146.107	215.944	185.156
150.896	219.568	191.956	69.4333	25.7004	154.649	216.829	182.533	83.9577	27.6908	150.887	287.358	232.03	61.9671	46.1138	150.106	276.081	225.626	59.8364	46.7176	150.432	230.259	195.804	53.4822	22.2705	150.101	244.419	197.224	61.8036	18.9537	151.86	193.86	172.658	22.808	10.2496	103.649	103.649	103.649	0.39722	0	152.384	171.472	164.928	4.82306	3.84465	71	28.4	144.636	208.808	180.736
151.373	213.898	189.703	67.2118	24.3407	153.602	211.545	179.229	84.1074	24.9141	150.264	283.426	229.16	60.0058	44.918	150.378	267.222	221.404	58.8464	43.8846	150.237	225.492	193.628	51.3691	21.2372	150.106	234.977	193.557	55.1452	17.0737	150.688	181.887	165.032	21.4146	8.16863	96.5309	96.5309	96.5309	0.39621	0	148.547	164.292	158.382	4.32595	2.68803	72	28.8	143.438	202.218	175.761
152.683	210.32	187.411	66.7705	23.9451	151.207	223.632	178.273	76.2938	21.1655	154.048	279.475	226.459	58.9349	43.5916	150.982	258.554	216.958	57.536	33.1831	150.373	220.74	191.489	58.0805	20.4282	150.999	225.652	188.722	49.9392	15.8161	151.136	172.082	163.021	14.9157	6.26797	89.4401	89.4401	89.4401	0.39726	0	140.073	140.073	140.073	0.41714	0	73	29.2	141.343	196.271	171.11
153.267	208.146	185.327	66.5223	23.601	150.676	224.186	178.44	85.0222	19.8662	150.527	275.556	223.708	57.9882	42.141	152.381	253.371	212.496	56.6786	28.6289	150.889	216.074	188.144	57.0901	19.3415	150.251	216.526	182.511	47.9484	14.6066	150.114	158.596	155.377	7.72058	3.18099	82.4033	82.4033	82.4033	0.39725	0	131.581	131.581	131.581	0.42596	0	74	29.6	139.009	191.506	167.044
152.42	210.094	183.614	66.7891	23.2007	150.133	228.2	184.206	56.5144	20.3394	153.578	271.647	221.348	57.1139	40.8565	150.114	250.57	208.019	56.3353	26.1935	150.256	211.416	184.949	56.1411	18.4745	150.472	207.52	177.152	45.4322	13.5265	143.357	143.357	143.357	0.38995	0	75.4383	75.4383	75.4383	0.39839	0	125.311	125.311	125.311	0.42131	0	75	30	136.008	187.61	163.17
150.194	213.581	181.856	69.6677	23.0259	150.681	234.61	186.136	54.9711	21.2123	150.936	267.75	218.847	56.9316	39.1748	150.387	248.681	203.926	55.8883	23.9748	150.98	206.799	183.969	52.2593	17.7205	150.874	197.052	173.777	18.6993	12.5664	134.895	134.895	134.895	0.38574	0	68.3357	68.3357	68.3357	0.39723	0	116.785	116.785	116.785	0.42806	0	76	30.4	133.745	185.243	159.672
152.886	217.901	181.631	69.0198	23.2474	150.151	241.456	187.792	54.2588	22.1337	151.519	263.9	216.721	56.8456	37.6643	150.444	247.29	199.879	55.5199	22.9022	151.123	202.182	181.652	51.2151	16.9823	151.09	197.971	172.886	16.0592	11.8695	126.615	126.615	126.615	0.39196	0	61.6245	61.6245	61.6245	0.39769	0	108.248	108.248	108.248	0.43892	0	77	30.8	130.629	183.254	157.137
150.108	222.685	182.916	67.0731	23.7172	150.069	248.346	193.355	52.555	23.1922	151.31	260.078	217.407	55.8687	36.0503	152.619	246.238	196.095	55.2321	21.8542	150.569	201.735	179.419	50.3737	16.5288	150.312	199.528	174.366	12.6526	11.3411	118.523	118.523	118.523	0.43179	0	55.3977	55.3977	55.3977	0.41147	0	96.7564	96.7564	96.7564	0.46491	0	78	31.2	128.727	182.581	154.698
150.991	227.778	184.216	67.8195	24.1009	150.11	255.564	192.723	57.5542	23.9349	150.762	256.272	215.827	56.5278	34.0825	151.614	245.562	192.622	55.1345	21.1352	150.066	201.48	178.826	46.8259	15.8161	150.185	201.755	173.249	12.0373	10.9712	110.582	110.582	110.582	0.56476	0	56.1431	56.1431	56.1431	0.6214	0	88.0933	88.0933	88.0933	0.49498	0	79	31.6	127.056	181.964	152.93
150.118	233.059	194.822	45.3935	24.6334	150.806	263.052	192.066	64.7335	25.0488	151.613	252.479	212.982	58.9377	31.9191	151.849	245.196	189.444	56.7146	20.5285	150.531	201.214	176.613	46.947	15.2918	150.516	204.611	172.371	11.6238	10.6073	102.104	102.104	102.104	1.05451	0	57.9863	57.9863	57.9863	0.38421	0	77.979	77.979	77.979	0.75167	0	80	32	129.516	185.939	156.818
150.219	238.457	199.521	44.7043	25.1591	150.439	270.604	195.642	65.3959	26.1906	150.302	249.584	206.651	62.5167	29.7057	152.281	245.228	189.225	47.4838	19.2442	150.581	200.935	174.514	47.0674	14.8617	151.255	208.073	185.24	7.08364	10.3919	112.028	112.028	112.028	0.73902	0	59.2669	59.2669	59.2669	0.37742	0	89.276	89.276	89.276	0.59335	0	81	32.4	128.638	180.312	154.417
150.071	231.342	197.023	44.334	23.1818	150.142	266.357	193.644	65.232	25.3972	150.995	246.97	208.627	58.0307	29.105	150.965	236.154	187.032	37.1286	17.1654	150.003	189.61	169.643	39.7133	13.042	151.038	197.847	179.261	6.63383	8.94618	110.405	110.405	110.405	0.52753	0	54.8441	54.8441	54.8441	0.37939	0	89.2755	89.2755	89.2755	0.44448	0	82	32.8	128.593	175.358	151.444
150.342	224.333	194.625	44.0207	21.3242	150.59	262.268	191.699	65.5022	25.1271	151.975	246.058	208.866	55.0735	28.5104	150.841	227.309	178.313	33.9067	15.6403	151.118	178.377	163.965	37.9899	11.2667	150.349	187.749	173.402	6.07983	7.36618	113.59	113.59	113.59	0.41693	0	50.6227	50.6227	50.6227	0.3798	0	87.912	87.912	87.912	0.43663	0	83	33.2	128.013	170.798	149.493
150.257	218.194	192.175	43.8635	20.138	150.045	258.372	194.402	59.1196	24.7467	152.778	245.537	206.596	53.2564	27.922	150.088	218.741	178.532	25.7982	14.1029	150.75	170.562	158.234	36.2729	9.41606	150.217	177.79	167.51	5.3523	5.72555	112.966	112.966	112.966	0.40113	0	46.6475	46.6475	46.6475	0.3824	0	88.3716	88.3716	88.3716	0.39104	0	84	33.6	127.188	167.288	147.482
150.265	219.065	189.693	43.8374	18.8665	150.584	254.772	193.381	59.4141	24.709	152.269	245.296	204.267	52.5107	27.3397	150.098	210.442	181.458	17.1139	12.8031	150.239	168.047	156.761	14.4291	7.48693	151.198	167.931	161.737	4.3079	3.88821	112.546	112.546	112.546	0.3872	0	42.9801	42.9801	42.9801	0.38452	0	84.511	84.511	84.511	0.38569	0	85	34	126.674	164.382	145.434
150.353	220.003	187.418	43.7077	17.8352	151.095	251.371	191.913	58.9	24.538	151.455	245.352	202.14	51.9788	26.4208	150.589	202.531	177.002	15.9615	11.4159	150.272	165.682	158.843	7.45957	5.67266	150.096	158.292	155.387	3.13397	2.01062	112.722	112.722	112.722	0.38667	0	39.6885	39.6885	39.6885	0.38881	0	83.7931	83.7931	83.7931	0.38062	0	86	34.4	124.631	160.423	142.156
150.503	220.932	185.241	43.5864	17.1439	150.136	248.359	190.644	59.3371	24.6973	150.325	245.734	202.941	43.2008	25.7419	150.107	195.033	171.786	15.7267	10.2496	150.327	163.468	158.508	5.50174	3.71542	147.743	147.743	147.743	0.3767	0	113.361	113.361	113.361	0.38444	0	38.0835	38.0835	38.0835	0.37421	0	71.0928	71.0928	71.0928	0.74127	0	87	34.8	124.665	152.268	139.094
150.694	222.002	183.092	43.6629	16.5528	150.862	218.056	188.113	31.8817	25.0247	152.447	213.753	189.092	8.21034	16.4389	150.055	188.037	167.036	16.031	9.01257	150.868	161.507	157.455	4.63304	2.54469	139.135	139.135	139.135	0.37726	0	114.42	114.42	114.42	0.38437	0	38.9577	38.9577	38.9577	0.37432	0	74.5428	74.5428	74.5428	0.62992	0	88	35.2	124.121	149.788	137.731
150.14	223.237	181.009	44.0508	15.9901	150.978	220.16	189.028	32.5245	25.0218	150.669	214.507	191.003	7.97987	16.8911	150.31	165.847	157.663	7.07114	3.02489	150.329	159.685	156.216	4.12938	2.07394	130.655	130.655	130.655	0.37775	0	115.838	115.838	115.838	0.38127	0	39.8354	39.8354	39.8354	0.37443	0	78.3309	78.3309	78.3309	0.55305	0	89	35.6	123.549	147.803	136.307
150.33	224.544	183.249	38.9157	15.5298	150.069	222.434	186.108	39.6983	25.1966	152.122	216.081	193.145	7.91015	17.5345	145.946	145.946	145.946	0.47517	0	150.353	158.096	155.191	3.68117	1.73782	122.34	122.34	122.34	0.37923	0	117.503	117.503	117.503	0.37929	0	40.7164	40.7164	40.7164	0.37454	0	82.5634	82.5634	82.5634	0.49869	0	90	36	123.163	147.516	135.537
150.331	225.984	181.272	41.6643	15.0718	154.112	224.831	187.661	39.6263	25.4083	152.551	219.402	195.878	7.835	18.3794	140.2	140.2	140.2	0.52071	0	150.825	156.775	154.37	3.28876	1.53938	114.104	114.104	114.104	0.38284	0	119.529	119.529	119.529	0.37961	0	39.5887	39.5887	39.5887	0.63281	0	87.2282	87.2282	87.2282	0.46203	0	91	36.4	118.774	141.739	130.198
150.308	223.333	178.617	40.928	14.3445	151.364	221.515	184.5	39.8203	24.2292	151.309	211.921	190.855	7.43882	16.3492	118.929	118.929	118.929	0.37518	0	150.42	153.318	152.244	2.01486	0.765886	108.667	108.667	108.667	0.38126	0	115.511	115.511	115.511	0.38004	0	36.8769	36.8769	36.8769	0.71143	0	85.5784	85.5784	85.5784	0.47867	0	92	36.8	117.504	138.863	127.712
150.751	220.767	175.98	40.6534	13.5463	151.294	218.319	181.553	37.8253	22.9645	150.354	205.55	186.738	6.80404	14.1863	118.017	118.017	118.017	0.55863	0	148.813	148.813	148.813	0.3795	0	103.259	103.259	103.259	0.38082	0	111.591	111.591	111.591	0.38098	0	39.4263	39.4263	39.4263	0.37513	0	84.0284	84.0284	84.0284	0.49873	0	93	37.2	115.663	135.651	124.696
150.79	218.29	173.413	40.8796	12.9431	150.323	215.249	179.413	36.9475	21.8222	152.533	199.995	182.114	6.33797	12.4098	119.261	119.261	119.261	0.5069	0	145.252	145.252	145.252	0.37905	0	97.8779	97.8779	97.8779	0.38067	0	107.822	107.822	107.822	0.3819	0	34.5197	34.5197	34.5197	0.3727	0	82.5885	82.5885	82.5885	0.52162	0	94	37.6	114.11	133.161	122.346
150.31	215.768	171.111	41.1783	12.2706	150.313	212.422	177.457	36.3708	20.5057	151.42	195.31	177.595	5.88184	10.7521	121.558	121.558	121.558	0.41582	0	141.912	141.912	141.912	0.37772	0	92.5116	92.5116	92.5116	0.38231	0	104.123	104.123	104.123	0.3834	0	34.576	34.576	34.576	0.37417	0	80.2664	80.2664	80.2664	0.73514	0	95	38	113.24	131.293	120.844
150.17	213.338	170.513	37.97	11.8481	150.178	209.728	175.651	36.301	19.3275	151.211	190.97	173.831	5.326	9.28058	124.515	124.515	124.515	0.38227	0	138.752	138.752	138.752	0.37782	0	87.1522	87.1522	87.1522	0.38497	0	100.578	100.578	100.578	0.38577	0	35.7444	35.7444	35.7444	0.4735	0	80.8573	80.8573	80.8573	0.38965	0	96	38.4	111.307	124.295	117.038
150.2	173.966	156.763	12.337	7.22447	150.829	207.278	174.273	36.2801	18.1899	150.336	187.014	171.908	4.46643	8.10543	127.954	127.954	127.954	0.37701	0	135.615	135.615	135.615	0.38096	0	81.7586	81.7586	81.7586	0.39147	0	97.1998	97.1998	97.1998	0.38835	0	36.527	36.527	36.527	0.43586	0	71.3408	71.3408	71.3408	0.37494	0	97	38.8	110.892	123.128	116.364
150.165	173.365	156.387	11.5645	6.66034	150.924	205.053	173.113	36.7032	16.9739	150.547	183.337	171.383	3.65523	7.18688	131.769	131.769	131.769	0.37559	0	131.933	131.933	131.933	0.47063	0	77.2263	77.2263	77.2263	0.4093	0	94.0237	94.0237	94.0237	0.39256	0	36.7268	36.7268	36.7268	0.40868	0	74.7138	74.7138	74.7138	0.37573	0	98	39.2	112.661	124.412	117.971
150.1	172.867	156.039	11.1632	6.282	150.042	203.072	172.208	37.7061	15.801	150.039	179.996	169.722	3.24891	6.3794	135.845	135.845	135.845	0.37635	0	128.331	128.331	128.331	0.56095	0	92.9089	92.9089	92.9089	0.67782	0	91.06	91.06	91.06	0.39897	0	36.9048	36.9048	36.9048	0.40349	0	78.7209	78.7209	78.7209	0.37629	0	99	39.6	112.898	123.917	117.81
150.269	172.429	155.914	10.7648	5.86413	150.734	201.436	171.864	41.1486	14.476	150.53	176.833	167.96	2.95188	5.83207	140.045	140.045	140.045	0.38032	0	126.111	126.111	126.111	0.46133	0	100.716	100.716	100.716	0.69606	0	88.2942	88.2942	88.2942	0.41111	0	26.1695	26.1695	26.1695	0.37415	0	83.2175	83.2175	83.2175	0.37697	0	100	40	114.872	122.891	118.886
150.065	150.555	150.343	1.76848	0.797508	150.009	200.568	172.138	41.8481	13.944	152.898	174.015	166.617	2.69673	5.41188	143.919	143.919	143.919	0.3951	0	125.43	125.43	125.43	0.45382	0	107.213	107.213	107.213	0.61196	0	85.714	85.714	85.714	0.44507	0	30.4738	30.4738	30.4738	0.3739	0	88.1285	88.1285	88.1285	0.37786	0	101	40.4	113.493	120.869	117.525
148.749	148.749	148.749	0.38357	0	151.308	198.349	174.803	21.946	12.1053	150.994	170.341	163.793	2.56681	4.47689	136.749	136.749	136.749	0.38623	0	121.964	121.964	121.964	0.44849	0	104.32	104.32	104.32	0.5455	0	83.323	83.323	83.323	0.44731	0	38.8573	38.8573	38.8573	0.37568	0	85.1687	85.1687	85.1687	0.377	0	102	40.8	111.336	117.988	115.149
146.997	146.997	146.997	0.38825	0	150.547	196.194	175.647	18.5971	11.0073	152.564	166.78	161.783	2.30742	3.71542	129.783	129.783	129.783	0.37933	0	118.542	118.542	118.542	0.44108	0	102.73	102.73	102.73	0.51962	0	81.3169	81.3169	81.3169	0.44696	0	37.2751	37.2751	37.2751	0.37562	0	82.2704	82.2704	82.2704	0.37586	0	103	41.2	108.913	115.063	112.289
145.253	145.253	145.253	0.39366	0	151.032	194.195	173.05	15.6097	10.6008	151.299	163.489	159.667	2.045	2.83529	123.041	123.041	123.041	0.38665	0	115.144	115.144	115.144	0.43244	0	98.4578	98.4578	98.4578	0.47997	0	80.7848	80.7848	80.7848	0.44046	0	35.7445	35.7445	35.7445	0.37556	0	79.4614	79.4614	79.4614	0.37513	0	104	41.6	108.077	113.581	110.965
143.509	143.509	143.509	0.40023	0	150.598	192.508	171.517	15.6173	10.1945	152.661	160.291	157.736	1.78469	2.20353	117.142	117.142	117.142	0.39056	0	111.775	111.775	111.775	0.4275	0	94.0633	94.0633	94.0633	0.45629	0	84.3995	84.3995	84.3995	0.71046	0	41.5663	41.5663	41.5663	0.37993	0	76.9781	76.9781	76.9781	0.37452	0	105	42	106.167	108.341	107.481
141.696	141.696	141.696	0.40509	0	150.548	163.567	157.993	4.68616	5.24585	150.925	157.473	155.304	1.65965	1.62295	113.026	113.026	113.026	0.51405	0	108.474	108.474	108.474	0.42026	0	89.7139	89.7139	89.7139	0.44117	0	83.6062	83.6062	83.6062	0.42276	0	43.1053	43.1053	43.1053	0.37559	0	74.4115	74.4115	74.4115	0.37427	0	106	42.4	105.34	107.091	106.382
139.953	139.953	139.953	0.41271	0	150.229	162.832	157.604	4.05999	4.4388	151.731	154.893	153.735	1.27001	1.08434	114.95	114.95	114.95	0.54409	0	105.242	105.242	105.242	0.41454	0	85.3427	85.3427	85.3427	0.65617	0	82.9017	82.9017	82.9017	0.42188	0	45.7565	45.7565	45.7565	0.37409	0	71.9531	71.9531	71.9531	0.37409	0	107	42.8	104.372	105.877	105.234
138.206	138.206	138.206	0.42068	0	150.847	162.126	157.299	3.6257	3.76816	150.408	152.672	151.715	1.14043	0.636173	114.649	114.649	114.649	0.38188	0	102.165	102.165	102.165	0.4077	0	80.58	80.58	80.58	0.66434	0	83.5848	83.5848	83.5848	0.4217	0	49.302	49.302	49.302	0.37366	0	69.6065	69.6065	69.6065	0.37402	0	108	43.2	103.454	105.039	104.372
136.469	136.469	136.469	0.42941	0	150.415	161.421	156.782	3.42348	2.60395	147.681	150.938	149.579	1.01166	0.282743	114.714	114.714	114.714	0.38181	0	99.3444	99.3444	99.3444	0.41005	0	76.7053	76.7053	76.7053	0.37455	0	84.8127	84.8127	84.8127	0.42501	0	53.5755	53.5755	53.5755	0.3736	0	67.3686	67.3686	67.3686	0.37398	0	109	43.6	103.597	104.79	104.298
134.752	134.752	134.752	0.43631	0	150.061	160.806	156.37	3.26398	2.20301	145.234	145.234	145.234	0.3801	0	115.403	115.403	115.403	0.38546	0	97.9497	97.9497	97.9497	0.43087	0	80.5325	80.5325	80.5325	0.37455	0	84.7615	84.7615	84.7615	0.45153	0	58.4353	58.4353	58.4353	0.37356	0	65.2403	65.2403	65.2403	0.37404	0	110	44	104.549	105.553	105.113
133.042	133.042	133.042	0.443	0	151.252	160.289	156.336	2.98943	2.09436	143.057	143.057	143.057	0.3801	0	116.229	116.229	116.229	0.38576	0	98.8091	98.8091	98.8091	0.39196	0	84.3901	84.3901	84.3901	0.37455	0	86.5609	86.5609	86.5609	0.44563	0	63.7851	63.7851	63.7851	0.37356	0	63.8115	63.8115	63.8115	0.3775	0	111	44.4	100.127	101.036	100.667
128.693	128.693	128.693	0.64346	0	149.729	157.906	154.587	2.67087	1.6926	135.179	135.179	135.179	0.3812	0	108.354	108.354	108.354	0.38624	0	92.6834	92.6834	92.6834	0.40139	0	82.1528	82.1528	82.1528	0.37459	0	82.2221	82.2221	82.2221	0.46365	0	61.3056	61.3056	61.3056	0.37362	0	60.825	60.825	60.825	0.37741	0	112	44.8	96.4527	96.4527	96.4527
130.728	130.728	130.728	0.91652	0	148.074	148.074	148.074	0.41794	0	127.429	127.429	127.429	0.37872	0	100.558	100.558	100.558	0.38576	0	86.5027	86.5027	86.5027	0.41925	0	79.9626	79.9626	79.9626	0.37463	0	77.9107	77.9107	77.9107	0.48754	0	58.8671	58.8671	58.8671	0.37378	0	58.041	58.041	58.041	0.37761	0	113	45.2	92.4805	92.4805	92.4805
129.261	129.261	129.261	0.65223	0	146.356	146.356	146.356	0.38599	0	119.625	119.625	119.625	0.37941	0	92.8461	92.8461	92.8461	0.3876	0	80.577	80.577	80.577	2.64569	0	77.8234	77.8234	77.8234	0.37468	0	73.6721	73.6721	73.6721	0.51444	0	56.4768	56.4768	56.4768	0.37409	0	55.6871	55.6871	55.6871	0.37338	0	114	45.6	90.1048	90.1048	90.1048
128.635	128.635	128.635	0.55658	0	144.581	144.581	144.581	0.37575	0	120.684	120.684	120.684	0.40153	0	85.2163	85.2163	85.2163	0.38867	0	76.5906	76.5906	76.5906	2.49141	0	75.7397	75.7397	75.7397	0.56244	0	69.4793	69.4793	69.4793	0.5639	0	54.1481	54.1481	54.1481	0.37508	0	55.8682	55.8682	55.8682	0.37335	0	115	46	87.2291	87.2291	87.2291
127.815	127.815	127.815	0.5165	0	142.758	142.758	142.758	0.37584	0	123.305	123.305	123.305	0.39697	0	77.5517	77.5517	77.5517	0.40557	0	73.4335	73.4335	73.4335	0.37417	0	68.6012	68.6012	68.6012	0.53275	0	63.6402	63.6402	63.6402	0.45248	0	51.891	51.891	51.891	0.37718	0	56.0661	56.0661	56.0661	0.37331	0	116	46.4	85.711	85.711	85.711
127.071	127.071	127.071	0.49293	0	140.951	140.951	140.951	0.38046	0	126.156	126.156	126.156	0.39363	0	70.3159	70.3159	70.3159	0.54702	0	69.8378	69.8378	69.8378	0.37432	0	70.3158	70.3158	70.3158	0.72051	0	60.7403	60.7403	60.7403	0.3771	0	49.7308	49.7308	49.7308	0.38453	0	56.2808	56.2808	56.2808	0.37328	0	117	46.8	85.5688	85.5688	85.5688
126.558	126.558	126.558	0.48002	0	139.238	139.238	139.238	0.38356	0	129.184	129.184	129.184	0.39143	0	74.942	74.942	74.942	0.38789	0	66.3925	66.3925	66.3925	0.37437	0	69.337	69.337	69.337	0.65977	0	60.2664	60.2664	60.2664	0.37484	0	47.6901	47.6901	47.6901	0.41992	0	56.5119	56.5119	56.5119	0.37323	0	118	47.2	84.2001	84.2001	84.2001
126.416	126.416	126.416	0.42592	0	137.711	137.711	137.711	0.38592	0	132.349	132.349	132.349	0.38967	0	67.3507	67.3507	67.3507	0.37458	0	63.1537	63.1537	63.1537	0.37454	0	69.412	69.412	69.412	0.60062	0	60.0755	60.0755	60.0755	0.37471	0	44.5734	44.5734	44.5734	0.37265	0	56.7593	56.7593	56.7593	0.3732	0	119	47.6	84.3618	84.3618	84.3618
133.1	133.1	133.1	0.39001	0	136.438	136.438	136.438	0.38993	0	135.624	135.624	135.624	0.38823	0	74.8596	74.8596	74.8596	0.37461	0	64.8573	64.8573	64.8573	0.43857	0	71.0795	71.0795	71.0795	0.51912	0	60.2032	60.2032	60.2032	0.37421	0	35.1623	35.1623	35.1623	0.51071	0	47.9318	47.9318	47.9318	0.37537	0	120	48	85.1765	85.1765	85.1765
142.029	142.029	142.029	0.39376	0	135.456	135.456	135.456	0.39517	0	138.404	138.404	138.404	0.38545	0	63.7484	63.7484	63.7484	1.083	0	67.611	67.611	67.611	0.3927	0	72.5235	72.5235	72.5235	0.49701	0	60.3268	60.3268	60.3268	0.38144	0	37.3522	37.3522	37.3522	0.51394	0	49.139	49.139	49.139	0.9436	0	121	48.4	82.0405	82.0405	82.0405
140.84	140.84	140.84	0.38491	0	133.861	133.861	133.861	0.39284	0	133.157	133.157	133.157	0.38528	0	63.5557	63.5557	63.5557	0.86287	0	65.4229	65.4229	65.4229	0.39907	0	65.5394	65.5394	65.5394	0.51158	0	58.8807	58.8807	58.8807	0.37496	0	35.1822	35.1822	35.1822	0.57772	0	41.926	41.926	41.926	0.98276	0	122	48.8	81.9557	81.9557	81.9557
138.451	138.451	138.451	0.37872	0	132.168	132.168	132.168	0.39044	0	128.609	128.609	128.609	0.38661	0	62.9049	62.9049	62.9049	0.82713	0	63.237	63.237	63.237	0.4073	0	59.0724	59.0724	59.0724	0.52714	0	57.5026	57.5026	57.5026	0.3746	0	40.6625	40.6625	40.6625	0.38512	0	54.9938	54.9938	54.9938	0.37289	0	123	49.2	79.9634	79.9634	79.9634
135.486	135.486	135.486	0.37564	0	130.797	130.797	130.797	0.38913	0	123.671	123.671	123.671	0.38345	0	63.0639	63.0639	63.0639	0.69084	0	59.9404	59.9404	59.9404	0.61114	0	55.7771	55.7771	55.7771	0.56135	0	56.6234	56.6234	56.6234	0.37475	0	41.4549	41.4549	41.4549	0.38056	0	52.8585	52.8585	52.8585	0.37321	0	124	49.6	78.2447	78.2447	78.2447
132.226	132.226	132.226	0.375	0	129.491	129.491	129.491	0.38797	0	119.057	119.057	119.057	0.38124	0	63.4059	63.4059	63.4059	0.58725	0	58.1501	58.1501	58.1501	0.59025	0	51.4331	51.4331	51.4331	0.85049	0	56.3019	56.3019	56.3019	0.3753	0	42.26	42.26	42.26	0.3796	0	51.8773	51.8773	51.8773	0.37317	0	125	50	76.6303	76.6303	76.6303
128.88	128.88	128.88	0.37507	0	128.252	128.252	128.252	0.38643	0	114.9	114.9	114.9	0.37632	0	69.9295	69.9295	69.9295	0.57658	0	56.3827	56.3827	56.3827	0.57031	0	40.0397	40.0397	40.0397	2.26423	0	56.6858	56.6858	56.6858	0.37593	0	43.1072	43.1072	43.1072	0.37681	0	51.4957	51.4957	51.4957	0.37365	0	126	50.4	76.4801	76.4801	76.4801
125.533	125.533	125.533	0.37531	0	127.079	127.079	127.079	0.38527	0	111.364	111.364	111.364	0.37526	0	70.894	70.894	70.894	0.54827	0	57.9918	57.9918	57.9918	0.3733	0	39.1923	39.1923	39.1923	0.70875	0	59.3103	59.3103	59.3103	0.38325	0	43.796	43.796	43.796	0.37793	0	53.1612	53.1612	53.1612	0.37395	0	127	50.8	76.1316	76.1316	76.1316
122.232	122.232	122.232	0.37565	0	125.962	125.962	125.962	0.38436	0	108.605	108.605	108.605	0.38412	0	71.9749	71.9749	71.9749	0.52834	0	56.6023	56.6023	56.6023	0.64045	0	37.7895	37.7895	37.7895	0.63338	0	62.3386	62.3386	62.3386	0.3776	0	46.2353	46.2353	46.2353	0.37907	0	53.4446	53.4446	53.4446	0.37459	0	128	51.2	77.3172	77.3172	77.3172
118.992	118.992	118.992	0.37604	0	124.899	124.899	124.899	0.38463	0	106.734	106.734	106.734	0.39811	0	73.1924	73.1924	73.1924	0.52734	0	56.6857	56.6857	56.6857	0.50505	0	34.9635	34.9635	34.9635	0.37502	0	77.8048	77.8048	77.8048	0.37831	0	46.6117	46.6117	46.6117	0.3806	0	55.9711	55.9711	55.9711	0.37507	0	129	51.6	79.1587	79.1587	79.1587
115.817	115.817	115.817	0.37639	0	123.887	123.887	123.887	0.38089	0	105.778	105.778	105.778	0.4019	0	73.9385	73.9385	73.9385	0.53423	0	57.7166	57.7166	57.7166	0.47098	0	35.9179	35.9179	35.9179	0.37505	0	80.4755	80.4755	80.4755	0.37863	0	46.9869	46.9869	46.9869	0.38177	0	71.9115	71.9115	71.9115	0.37266	0	130	52	81.181	81.181	81.181
112.709	112.709	112.709	0.3767	0	122.976	122.976	122.976	0.38052	0	105.609	105.609	105.609	0.42206	0	75.4497	75.4497	75.4497	0.5285	0	58.9508	58.9508	58.9508	0.45523	0	46.7424	46.7424	46.7424	0.37403	0	83.4581	83.4581	83.4581	0.37855	0	47.3586	47.3586	47.3586	0.38272	0	77.375	77.375	77.375	0.37265	0	131	52.4	72.7721	72.7721	72.7721
108.93	108.93	108.93	0.3771	0	116.56	116.56	116.56	0.37943	0	61.9836	61.9836	61.9836	0.37537	0	66.5888	66.5888	66.5888	0.4311	0	55.9335	55.9335	55.9335	0.48343	0	47.2704	47.2704	47.2704	0.37414	0	80.5658	80.5658	80.5658	0.37852	0	46.2489	46.2489	46.2489	0.37506	0	70.868	70.868	70.868	0.37261	0	132	52.8	69.2959	69.2959	69.2959
105.222	105.222	105.222	0.37767	0	110.198	110.198	110.198	0.37866	0	64.0036	64.0036	64.0036	0.37562	0	64.5335	64.5335	64.5335	0.40001	0	53.0247	53.0247	53.0247	0.53558	0	49.0303	49.0303	49.0303	0.377	0	77.8409	77.8409	77.8409	0.37832	0	44.1155	44.1155	44.1155	0.37437	0	55.6948	55.6948	55.6948	0.3754	0	133	53.2	66.3853	66.3853	66.3853
101.611	101.611	101.611	0.37845	0	103.886	103.886	103.886	0.37829	0	66.8656	66.8656	66.8656	1.46262	0	63.5584	63.5584	63.5584	0.41185	0	50.1479	50.1479	50.1479	0.58543	0	50.183	50.183	50.183	0.37827	0	67.5353	67.5353	67.5353	0.37989	0	42.016	42.016	42.016	0.37393	0	51.6644	51.6644	51.6644	0.37568	0	134	53.6	64.6724	64.6724	64.6724
98.1564	98.1564	98.1564	0.37962	0	97.8455	97.8455	97.8455	0.3771	0	70.4671	70.4671	70.4671	0.37559	0	63.7272	63.7272	63.7272	0.44086	0	46.4995	46.4995	46.4995	0.37513	0	51.6049	51.6049	51.6049	0.38217	0	66.1207	66.1207	66.1207	0.38113	0	39.9522	39.9522	39.9522	0.37417	0	47.6778	47.6778	47.6778	0.37602	0	135	54	64.5488	64.5488	64.5488
94.9488	94.9488	94.9488	0.38135	0	91.6668	91.6668	91.6668	0.3769	0	74.7011	74.7011	74.7011	0.3754	0	64.9655	64.9655	64.9655	0.4767	0	54.883	54.883	54.883	0.92294	0	53.3081	53.3081	53.3081	0.3874	0	64.7859	64.7859	64.7859	0.38334	0	37.9329	37.9329	37.9329	0.37515	0	43.747	43.747	43.747	0.37643	0	136	54.4	59.5333	59.5333	59.5333
92.0077	92.0077	92.0077	0.38548	0	85.5965	85.5965	85.5965	0.37731	0	45.0533	45.0533	45.0533	0.37287	0	67.161	67.161	67.161	0.51137	0	53.4867	53.4867	53.4867	1.03361	0	54.5707	54.5707	54.5707	0.39087	0	63.5423	63.5423	63.5423	0.38884	0	35.8675	35.8675	35.8675	0.49968	0	38.5144	38.5144	38.5144	0.5755	0	137	54.8	58.4526	58.4526	58.4526
89.9128	89.9128	89.9128	0.3875	0	79.68	79.68	79.68	0.37987	0	47.5227	47.5227	47.5227	0.37298	0	70.1861	70.1861	70.1861	0.53698	0	46.7896	46.7896	46.7896	1.22656	0	56.7145	56.7145	56.7145	0.39637	0	62.3621	62.3621	62.3621	0.39466	0	33.9955	33.9955	33.9955	0.65244	0	38.9099	38.9099	38.9099	0.8168	0	138	55.2	53.9943	53.9943	53.9943
88.5783	88.5783	88.5783	0.4807	0	74.2254	74.2254	74.2254	0.40118	0	51.9027	51.9027	51.9027	0.37321	0	42.1309	42.1309	42.1309	0.68133	0	45.4565	45.4565	45.4565	0.84029	0	59.522	59.522	59.522	0.40469	0	61.2528	61.2528	61.2528	0.4002	0	32.5808	32.5808	32.5808	0.79857	0	30.299	30.299	30.299	0.36945	0	139	55.6	57.9526	57.9526	57.9526
88.4911	88.4911	88.4911	0.42287	0	69.8341	69.8341	69.8341	0.55871	0	56.1385	56.1385	56.1385	0.3733	0	44.6611	44.6611	44.6611	0.50893	0	51.3033	51.3033	51.3033	0.41799	0	62.0115	62.0115	62.0115	0.41028	0	60.2126	60.2126	60.2126	0.40202	0	31.6146	31.6146	31.6146	0.94127	0	57.3062	57.3062	57.3062	0.37271	0	140	56	57.4426	57.4426	57.4426
89.6414	89.6414	89.6414	0.40734	0	67.1833	67.1833	67.1833	0.94828	0	60.8961	60.8961	60.8961	0.37336	0	63.0945	63.0945	63.0945	0.66673	0	52.8559	52.8559	52.8559	0.41233	0	64.6608	64.6608	64.6608	0.41645	0	57.6625	57.6625	57.6625	0.40275	0	30.0121	30.0121	30.0121	0.37601	0	30.9768	30.9768	30.9768	0.38136	0	141	56.4	58.6389	58.6389	58.6389
89.7144	89.7144	89.7144	0.40144	0	65.2221	65.2221	65.2221	1.19346	0	102.074	102.074	102.074	0.37463	0	47.0607	47.0607	47.0607	0.44528	0	50.6663	50.6663	50.6663	0.41563	0	60.8488	60.8488	60.8488	0.41585	0	54.2803	54.2803	54.2803	0.40153	0	27.8701	27.8701	27.8701	0.37644	0	30.014	30.014	30.014	0.37382	0	142	56.8	55.463	55.463	55.463
89.9501	89.9501	89.9501	0.3979	0	68.06	68.06	68.06	0.63465	0	66.0945	66.0945	66.0945	0.43453	0	45.4998	45.4998	45.4998	0.4481	0	48.5073	48.5073	48.5073	0.40981	0	55.8132	55.8132	55.8132	0.41359	0	52.3006	52.3006	52.3006	0.39642	0	26.7738	26.7738	26.7738	0.37635	0	46.1676	46.1676	46.1676	0.37375	0	143	57.2	57.5159	57.5159	57.5159
90.2791	90.2791	90.2791	0.39253	0	67.769	67.769	67.769	0.51524	0	94.5237	94.5237	94.5237	0.5371	0	53.0374	53.0374	53.0374	0.37292	0	47.0117	47.0117	47.0117	0.38128	0	51.5481	51.5481	51.5481	0.41102	0	50.9581	50.9581	50.9581	0.38665	0	18.5083	18.5083	18.5083	0.6312	0	44.0074	44.0074	44.0074	0.37394	0	144	57.6	57.3774	57.3774	57.3774
90.7086	90.7086	90.7086	0.38957	0	67.5402	67.5402	67.5402	0.40401	0	63.1375	63.1375	63.1375	0.37532	0	42.9761	42.9761	42.9761	0.45877	0	44.9126	44.9126	44.9126	0.38217	0	47.8008	47.8008	47.8008	1.10939	0	51.1382	51.1382	51.1382	0.38515	0	30.7064	30.7064	30.7064	0.37422	0	77.4763	77.4763	77.4763	0.44939	0	145	58	59.6046	59.6046	59.6046
91.1938	91.1938	91.1938	0.38725	0	68.0412	68.0412	68.0412	0.41067	0	68.0716	68.0716	68.0716	0.37688	0	49.3258	49.3258	49.3258	0.37255	0	42.8569	42.8569	42.8569	0.38127	0	53.2904	53.2904	53.2904	0.47401	0	52.6829	52.6829	52.6829	0.37977	0	37.3088	37.3088	37.3088	0.42209	0	73.6702	73.6702	73.6702	0.40543	0	146	58.4	61.6444	61.6444	61.6444
91.5083	91.5083	91.5083	0.38628	0	68.578	68.578	68.578	0.41442	0	73.9509	73.9509	73.9509	0.37792	0	47.5717	47.5717	47.5717	0.37233	0	40.8062	40.8062	40.8062	0.37915	0	53.3671	53.3671	53.3671	0.4187	0	70.8974	70.8974	70.8974	0.70083	0	38.15	38.15	38.15	0.41105	0	69.9701	69.9701	69.9701	0.38751	0	147	58.8	60.4244	60.4244	60.4244
92.0561	92.0561	92.0561	0.38403	0	69.1058	69.1058	69.1058	0.41643	0	80.7378	80.7378	80.7378	0.38014	0	46.0606	46.0606	46.0606	0.38257	0	36.2654	36.2654	36.2654	0.4305	0	53.5744	53.5744	53.5744	0.44207	0	76.1429	76.1429	76.1429	0.74289	0	39.5517	39.5517	39.5517	0.40212	0	50.3244	50.3244	50.3244	0.39278	0	148	59.2	62.9145	62.9145	62.9145
92.6536	92.6536	92.6536	0.38251	0	69.7406	69.7406	69.7406	0.42235	0	87.1233	87.1233	87.1233	0.37458	0	50.3087	50.3087	50.3087	0.38789	0	36.8496	36.8496	36.8496	0.43097	0	54.2305	54.2305	54.2305	0.43025	0	82.3708	82.3708	82.3708	0.73804	0	41.4423	41.4423	41.4423	0.39278	0	51.511	51.511	51.511	0.44575	0	149	59.6	66.2969	66.2969	66.2969
93.3012	93.3012	93.3012	0.38069	0	70.4211	70.4211	70.4211	0.42774	0	93.6873	93.6873	93.6873	0.37452	0	59.3573	59.3573	59.3573	0.40655	0	37.6463	37.6463	37.6463	0.41732	0	55.3084	55.3084	55.3084	0.43394	0	88.7908	88.7908	88.7908	0.75067	0	44.9671	44.9671	44.9671	0.38434	0	53.1927	53.1927	53.1927	0.4087	0	150	60	69.2069	69.2069	69.2069
94.212	94.212	94.212	0.37887	0	71.1136	71.1136	71.1136	0.43305	0	102.828	102.828	102.828	0.37475	0	61.802	61.802	61.802	0.40274	0	38.4563	38.4563	38.4563	0.37349	0	56.7262	56.7262	56.7262	0.44913	0	95.3782	95.3782	95.3782	0.7615	0	47.2825	47.2825	47.2825	0.38265	0	55.063	55.063	55.063	0.39494	0	151	60.4	65.7316	65.7316	65.7316
90.0062	90.0062	90.0062	0.37949	0	71.2801	71.2801	71.2801	0.42585	0	98.9601	98.9601	98.9601	0.37472	0	58.9405	58.9405	58.9405	0.40117	0	35.956	35.956	35.956	0.37607	0	51.6273	51.6273	51.6273	0.44027	0	88.3916	88.3916	88.3916	0.68066	0	44.5827	44.5827	44.5827	0.38244	0	51.8399	51.8399	51.8399	0.39659	0	152	60.8	63.1349	63.1349	63.1349
85.8488	85.8488	85.8488	0.37996	0	71.5081	71.5081	71.5081	0.41977	0	95.7355	95.7355	95.7355	0.37473	0	56.1653	56.1653	56.1653	0.40013	0	39.6555	39.6555	39.6555	0.38376	0	46.6894	46.6894	46.6894	0.53694	0	81.9312	81.9312	81.9312	0.62807	0	42.0059	42.0059	42.0059	0.38205	0	48.6742	48.6742	48.6742	0.39643	0	153	61.2	60.5521	60.5521	60.5521
81.7471	81.7471	81.7471	0.38074	0	71.8075	71.8075	71.8075	0.41311	0	93.2211	93.2211	93.2211	0.3748	0	53.4853	53.4853	53.4853	0.39882	0	40.5889	40.5889	40.5889	0.38197	0	42.0557	42.0557	42.0557	0.9205	0	76.989	76.989	76.989	0.65772	0	39.5951	39.5951	39.5951	0.38151	0	45.4797	45.4797	45.4797	0.39635	0	154	61.6	58.6193	58.6193	58.6193
77.704	77.704	77.704	0.38147	0	72.188	72.188	72.188	0.40715	0	91.4754	91.4754	91.4754	0.37492	0	50.9575	50.9575	50.9575	0.39551	0	41.6558	41.6558	41.6558	0.37809	0	39.8954	39.8954	39.8954	0.4386	0	73.6846	73.6846	73.6846	0.63037	0	37.4067	37.4067	37.4067	0.38094	0	42.6067	42.6067	42.6067	0.44577	0	155	62	55.6923	55.6923	55.6923
73.7368	73.7368	73.7368	0.38272	0	72.666	72.666	72.666	0.4011	0	90.5428	90.5428	90.5428	0.37509	0	48.6285	48.6285	48.6285	0.39354	0	42.8494	42.8494	42.8494	0.37589	0	25.337	25.337	25.337	0.44494	0	72.2857	72.2857	72.2857	0.58588	0	35.5363	35.5363	35.5363	0.39334	0	39.6484	39.6484	39.6484	0.43203	0	156	62.4	59.3251	59.3251	59.3251
69.8508	69.8508	69.8508	0.38433	0	73.2645	73.2645	73.2645	0.39655	0	87.2914	87.2914	87.2914	0.37511	0	46.8159	46.8159	46.8159	0.40571	0	44.1414	44.1414	44.1414	0.37626	0	58.8019	58.8019	58.8019	0.37787	0	76.3528	76.3528	76.3528	0.61178	0	33.7741	33.7741	33.7741	0.38242	0	43.6331	43.6331	43.6331	0.38151	0	157	62.8	56.7764	56.7764	56.7764
66.0602	66.0602	66.0602	0.38628	0	74.1263	74.1263	74.1263	0.39564	0	57.1639	57.1639	57.1639	0.38707	0	44.9453	44.9453	44.9453	0.48174	0	38.7208	38.7208	38.7208	0.37596	0	69.3614	69.3614	69.3614	0.37656	0	81.0519	81.0519	81.0519	0.57817	0	32.1232	32.1232	32.1232	0.37524	0	47.4344	47.4344	47.4344	0.37435	0	158	63.2	58.2113	58.2113	58.2113
62.3812	62.3812	62.3812	0.38932	0	74.9701	74.9701	74.9701	0.39917	0	56.6486	56.6486	56.6486	0.38558	0	44.5791	44.5791	44.5791	0.52318	0	42.5108	42.5108	42.5108	0.37574	0	78.6172	78.6172	78.6172	0.37588	0	81.3593	81.3593	81.3593	0.44741	0	30.8048	30.8048	30.8048	0.40349	0	52.031	52.031	52.031	0.37567	0	159	63.6	60.8212	60.8212	60.8212
58.8359	58.8359	58.8359	0.39361	0	75.605	75.605	75.605	0.40553	0	59.2495	59.2495	59.2495	0.37358	0	44.8793	44.8793	44.8793	0.57789	0	46.4425	46.4425	46.4425	0.37552	0	87.932	87.932	87.932	0.37535	0	84.2677	84.2677	84.2677	0.44595	0	32.9316	32.9316	32.9316	1.26211	0	57.2474	57.2474	57.2474	0.37357	0	160	64	62.527	62.527	62.527
55.4509	55.4509	55.4509	0.40156	0	75.1815	75.1815	75.1815	0.53383	0	64.495	64.495	64.495	0.38086	0	45.7084	45.7084	45.7084	0.48589	0	50.4811	50.4811	50.4811	0.37532	0	97.2762	97.2762	97.2762	0.37508	0	77.1749	77.1749	77.1749	0.37555	0	34.1578	34.1578	34.1578	0.73725	0	62.8167	62.8167	62.8167	0.37562	0	161	64.4	60.3325	60.3325	60.3325
53.9512	53.9512	53.9512	0.39863	0	69.749	69.749	69.749	0.44391	0	67.0842	67.0842	67.0842	0.38417	0	46.76	46.76	46.76	0.99063	0	47.6676	47.6676	47.6676	0.37534	0	91.8944	91.8944	91.8944	0.37532	0	75.7075	75.7075	75.7075	0.37763	0	31.5904	31.5904	31.5904	0.65616	0	58.5883	58.5883	58.5883	0.3737	0	162	64.8	54.8414	54.8414	54.8414
52.9312	52.9312	52.9312	0.39735	0	64.3502	64.3502	64.3502	0.40887	0	72.3901	72.3901	72.3901	0.41852	0	38.4682	38.4682	38.4682	1.06196	0	20.3208	20.3208	20.3208	0.37186	0	86.7711	86.7711	86.7711	0.37515	0	74.3603	74.3603	74.3603	0.38563	0	29.2082	29.2082	29.2082	0.58922	0	54.7724	54.7724	54.7724	0.37276	0	163	65.2	56.4187	56.4187	56.4187
51.4431	51.4431	51.4431	0.39343	0	59.0117	59.0117	59.0117	0.43295	0	74.8339	74.8339	74.8339	0.37352	0	34.5928	34.5928	34.5928	1.04666	0	51.4366	51.4366	51.4366	0.37305	0	81.9759	81.9759	81.9759	0.3748	0	73.165	73.165	73.165	0.40434	0	29.9871	29.9871	29.9871	1.99297	0	51.3222	51.3222	51.3222	0.37529	0	164	65.6	54.3108	54.3108	54.3108
50.0043	50.0043	50.0043	0.38926	0	53.9022	53.9022	53.9022	0.47358	0	69.28	69.28	69.28	0.46976	0	35.2296	35.2296	35.2296	0.72775	0	53.379	53.379	53.379	0.37291	0	77.417	77.417	77.417	0.37627	0	72.0451	72.0451	72.0451	0.44243	0	29.2909	29.2909	29.2909	0.54752	0	48.2491	48.2491	48.2491	0.37587	0	165	66	53.6557	53.6557	53.6557
48.6183	48.6183	48.6183	0.38524	0	48.7982	48.7982	48.7982	0.51104	0	71.9742	71.9742	71.9742	0.47463	0	36.8664	36.8664	36.8664	0.63425	0	55.8104	55.8104	55.8104	1.30113	0	73.2742	73.2742	73.2742	0.37587	0	70.7258	70.7258	70.7258	0.49372	0	31.2412	31.2412	31.2412	0.51082	0	45.5929	45.5929	45.5929	0.37625	0	166	66.4	54.8314	54.8314	54.8314
47.3653	47.3653	47.3653	0.38698	0	44.0782	44.0782	44.0782	0.50178	0	76.3778	76.3778	76.3778	0.64091	0	52.2854	52.2854	52.2854	0.51989	0	58.6702	58.6702	58.6702	1.12969	0	69.2096	69.2096	69.2096	0.38641	0	67.6116	67.6116	67.6116	0.51858	0	32.5183	32.5183	32.5183	0.48953	0	45.3667	45.3667	45.3667	0.37279	0	167	66.8	56.401	56.401	56.401
46.6008	46.6008	46.6008	0.40355	0	59.701	59.701	59.701	0.44154	0	80.9508	80.9508	80.9508	0.6662	0	52.7311	52.7311	52.7311	0.56307	0	61.8988	61.8988	61.8988	0.90711	0	65.352	65.352	65.352	0.47359	0	61.4956	61.4956	61.4956	0.60537	0	35.1052	35.1052	35.1052	0.48583	0	43.7739	43.7739	43.7739	0.77272	0	168	67.2	57.6845	57.6845	57.6845
45.914	45.914	45.914	0.47508	0	61.9675	61.9675	61.9675	0.43767	0	85.872	85.872	85.872	0.67079	0	57.4023	57.4023	57.4023	0.55981	0	65.4419	65.4419	65.4419	0.66594	0	63.4953	63.4953	63.4953	0.58738	0	55.4693	55.4693	55.4693	0.37655	0	37.6956	37.6956	37.6956	0.37283	0	45.9023	45.9023	45.9023	0.7198	0	169	67.6	58.018	58.018	58.018
45.8865	45.8865	45.8865	0.55314	0	64.4462	64.4462	64.4462	0.42146	0	91.173	91.173	91.173	0.68626	0	59.4171	59.4171	59.4171	0.51352	0	69.251	69.251	69.251	0.86146	0	44.4847	44.4847	44.4847	0.37419	0	61.8587	61.8587	61.8587	0.37711	0	33.9927	33.9927	33.9927	0.3756	0	51.6518	51.6518	51.6518	0.54995	0	170	68	61.0877	61.0877	61.0877
44.7829	44.7829	44.7829	0.49327	0	66.8068	66.8068	66.8068	0.41888	0	96.6519	96.6519	96.6519	0.67898	0	64.8453	64.8453	64.8453	0.49719	0	73.2828	73.2828	73.2828	0.37386	0	46.0011	46.0011	46.0011	0.37458	0	68.3268	68.3268	68.3268	0.37756	0	34.7777	34.7777	34.7777	0.3761	0	54.3137	54.3137	54.3137	0.57089	0	171	68.4	58.4591	58.4591	58.4591
42.2164	42.2164	42.2164	0.48797	0	67.3875	67.3875	67.3875	0.43367	0	90.4861	90.4861	90.4861	0.45631	0	61.4625	61.4625	61.4625	0.51086	0	70.5892	70.5892	70.5892	0.37396	0	42.8462	42.8462	42.8462	0.37456	0	64.6501	64.6501	64.6501	0.37742	0	31.3414	31.3414	31.3414	0.37578	0	55.1528	55.1528	55.1528	0.85449	0	172	68.8	55.2693	55.2693	55.2693
39.6139	39.6139	39.6139	0.48825	0	67.9333	67.9333	67.9333	0.45112	0	83.7694	83.7694	83.7694	0.39395	0	58.4128	58.4128	58.4128	0.52757	0	68.1227	68.1227	68.1227	0.37407	0	39.6719	39.6719	39.6719	0.37458	0	61.0409	61.0409	61.0409	0.37786	0	27.8165	27.8165	27.8165	0.3754	0	51.0423	51.0423	51.0423	0.71482	0	173	69.2	52.9571	52.9571	52.9571
37.0251	37.0251	37.0251	0.51342	0	65.3786	65.3786	65.3786	0.52543	0	75.9963	75.9963	75.9963	0.65957	0	58.2472	58.2472	58.2472	0.59923	0	65.9089	65.9089	65.9089	0.37418	0	36.5061	36.5061	36.5061	0.37467	0	57.4858	57.4858	57.4858	0.46254	0	24.4438	24.4438	24.4438	0.97335	0	55.6221	55.6221	55.6221	0.53446	0	174	69.6	51.0867	51.0867	51.0867
34.5234	34.5234	34.5234	0.48693	0	64.7403	64.7403	64.7403	0.54388	0	67.1512	67.1512	67.1512	1.05802	0	56.2259	56.2259	56.2259	0.6159	0	63.9741	63.9741	63.9741	0.37428	0	33.3744	33.3744	33.3744	0.37478	0	57.6569	57.6569	57.6569	0.39976	0	22.9394	22.9394	22.9394	0.83094	0	59.1946	59.1946	59.1946	0.41801	0	175	70	48.5615	48.5615	48.5615
32.7989	32.7989	32.7989	0.44798	0	59.6099	59.6099	59.6099	0.64888	0	57.9767	57.9767	57.9767	1.48709	0	54.9984	54.9984	54.9984	0.61677	0	62.3441	62.3441	62.3441	0.37437	0	30.3871	30.3871	30.3871	0.37504	0	54.4591	54.4591	54.4591	0.42423	0	24.2187	24.2187	24.2187	0.50517	0	60.2609	60.2609	60.2609	0.44461	0	176	70.4	49.3653	49.3653	49.3653
21.413	21.413	21.413	0.45211	0	48.7854	48.7854	48.7854	0.41634	0	49.6625	49.6625	49.6625	1.83096	0	56.9826	56.9826	56.9826	0.54385	0	61.0435	61.0435	61.0435	0.37444	0	68.7135	68.7135	68.7135	0.37325	0	51.6219	51.6219	51.6219	0.40732	0	26.0924	26.0924	26.0924	0.43816	0	59.9727	59.9727	59.9727	0.3874	0	177	70.8	45.0771	45.0771	45.0771
25.9509	25.9509	25.9509	0.45051	0	48.134	48.134	48.134	0.40399	0	55.4624	55.4624	55.4624	0.75404	0	56.6078	56.6078	56.6078	0.47738	0	60.0936	60.0936	60.0936	0.37447	0	24.6269	24.6269	24.6269	0.37663	0	50.0527	50.0527	50.0527	0.56965	0	24.5477	24.5477	24.5477	0.44293	0	60.2183	60.2183	60.2183	0.38253	0	178	71.2	52.8313	52.8313	52.8313
31.3522	31.3522	31.3522	0.38752	0	48.8764	48.8764	48.8764	0.40391	0	61.1503	61.1503	61.1503	0.6526	0	56.4721	56.4721	56.4721	0.41419	0	59.5112	59.5112	59.5112	0.37447	0	68.1794	68.1794	68.1794	0.37279	0	50.2467	50.2467	50.2467	0.4606	0	34.7455	34.7455	34.7455	1.71407	0	64.948	64.948	64.948	0.37402	0	179	71.6	53.9605	53.9605	53.9605
35.0768	35.0768	35.0768	0.38191	0	51.9919	51.9919	51.9919	0.41502	0	67.075	67.075	67.075	0.56897	0	57.1065	57.1065	57.1065	0.38311	0	59.3072	59.3072	59.3072	0.37444	0	56.6481	56.6481	56.6481	0.37516	0	50.6289	50.6289	50.6289	0.41954	0	42.1866	42.1866	42.1866	0.39194	0	65.6234	65.6234	65.6234	0.48325	0	180	72	54.6788	54.6788	54.6788
38.7073	38.7073	38.7073	0.38159	0	53.4634	53.4634	53.4634	0.41463	0	73.0589	73.0589	73.0589	0.48192	0	56.9226	56.9226	56.9226	0.37413	0	59.4851	59.4851	59.4851	0.37437	0	59.4357	59.4357	59.4357	0.37502	0	51.3309	51.3309	51.3309	0.38318	0	41.5224	41.5224	41.5224	0.40299	0	58.1826	58.1826	58.1826	0.38194	0	181	72.4	52.4519	52.4519	52.4519
36.2507	36.2507	36.2507	0.38145	0	52.8544	52.8544	52.8544	0.40992	0	68.9591	68.9591	68.9591	0.52932	0	52.1535	52.1535	52.1535	0.37602	0	59.0005	59.0005	59.0005	0.37428	0	59.3763	59.3763	59.3763	0.37467	0	46.0055	46.0055	46.0055	0.38504	0	40.0621	40.0621	40.0621	0.40551	0	57.4047	57.4047	57.4047	0.37833	0	182	72.8	50.3165	50.3165	50.3165
34.0949	34.0949	34.0949	0.38551	0	52.3397	52.3397	52.3397	0.40741	0	65.0986	65.0986	65.0986	0.57365	0	47.7094	47.7094	47.7094	0.37805	0	58.5735	58.5735	58.5735	0.3742	0	59.4737	59.4737	59.4737	0.37433	0	40.6958	40.6958	40.6958	0.38439	0	38.0783	38.0783	38.0783	0.50952	0	56.7848	56.7848	56.7848	0.37671	0	183	73.2	50.7529	50.7529	50.7529
34.493	34.493	34.493	0.62982	0	51.9401	51.9401	51.9401	0.40798	0	61.5666	61.5666	61.5666	0.60459	0	43.7006	43.7006	43.7006	0.40151	0	58.2054	58.2054	58.2054	0.37413	0	59.7271	59.7271	59.7271	0.44712	0	53.9937	53.9937	53.9937	0.37411	0	36.8343	36.8343	36.8343	0.52654	0	56.3157	56.3157	56.3157	0.37696	0	184	73.6	47.5744	47.5744	47.5744
36.4869	36.4869	36.4869	0.45215	0	51.6569	51.6569	51.6569	0.41007	0	58.3776	58.3776	58.3776	0.63476	0	40.4892	40.4892	40.4892	0.45633	0	58.5826	58.5826	58.5826	0.37389	0	35.1939	35.1939	35.1939	1.28453	0	55.5802	55.5802	55.5802	0.37391	0	35.8522	35.8522	35.8522	0.59734	0	55.9503	55.9503	55.9503	0.37948	0	185	74	50.0501	50.0501	50.0501
39.3324	39.3324	39.3324	0.40815	0	51.5057	51.5057	51.5057	0.41343	0	55.6466	55.6466	55.6466	0.66348	0	37.6585	37.6585	37.6585	0.58835	0	58.6545	58.6545	58.6545	0.37382	0	60.6137	60.6137	60.6137	0.38276	0	56.7551	56.7551	56.7551	0.37408	0	34.5598	34.5598	34.5598	0.87478	0	55.7243	55.7243	55.7243	0.3888	0	186	74.4	48.9842	48.9842	48.9842
42.5275	42.5275	42.5275	0.39475	0	52.2122	52.2122	52.2122	0.42535	0	56.5012	56.5012	56.5012	0.38654	0	35.6489	35.6489	35.6489	0.71308	0	58.8159	58.8159	58.8159	0.37378	0	61.3624	61.3624	61.3624	0.37616	0	44.0619	44.0619	44.0619	0.373	0	34.1397	34.1397	34.1397	0.53283	0	55.588	55.588	55.588	0.40968	0	187	74.8	49.215	49.215	49.215
45.9444	45.9444	45.9444	0.38998	0	52.2319	52.2319	52.2319	0.43303	0	55.1778	55.1778	55.1778	0.40235	0	34.5787	34.5787	34.5787	0.60434	0	59.0659	59.0659	59.0659	0.37375	0	62.2349	62.2349	62.2349	0.37805	0	44.4995	44.4995	44.4995	0.37283	0	33.7373	33.7373	33.7373	0.38732	0	55.4647	55.4647	55.4647	0.44259	0	188	75.2	51.5332	51.5332	51.5332
47.8539	47.8539	47.8539	0.39184	0	52.3709	52.3709	52.3709	0.44249	0	54.4404	54.4404	54.4404	0.41854	0	56.2357	56.2357	56.2357	0.37474	0	59.4034	59.4034	59.4034	0.37376	0	63.2917	63.2917	63.2917	0.39626	0	45.3718	45.3718	45.3718	0.37279	0	33.623	33.623	33.623	0.70605	0	51.2083	51.2083	51.2083	0.37424	0	189	75.6	52.9604	52.9604	52.9604
49.8124	49.8124	49.8124	0.39053	0	52.6123	52.6123	52.6123	0.45279	0	56.5849	56.5849	56.5849	0.37514	0	59.8773	59.8773	59.8773	0.37533	0	59.827	59.827	59.827	0.37378	0	64.5645	64.5645	64.5645	0.42589	0	46.6545	46.6545	46.6545	0.37289	0	33.356	33.356	33.356	0.41213	0	53.3541	53.3541	53.3541	0.37415	0	190	76	56.2549	56.2549	56.2549
53.5246	53.5246	53.5246	0.38907	0	52.9648	52.9648	52.9648	0.46712	0	57.6638	57.6638	57.6638	0.37587	0	63.3048	63.3048	63.3048	0.37517	0	60.3335	60.3335	60.3335	0.37383	0	73.9846	73.9846	73.9846	0.37395	0	36.4112	36.4112	36.4112	1.01845	0	52.5995	52.5995	52.5995	0.38839	0	55.5076	55.5076	55.5076	0.37408	0	191	76.4	51.072	51.072	51.072
51.6538	51.6538	51.6538	0.39047	0	47.9002	47.9002	47.9002	0.45796	0	54.4426	54.4426	54.4426	0.37651	0	59.442	59.442	59.442	0.37518	0	57.2672	57.2672	57.2672	0.3738	0	73.5082	73.5082	73.5082	0.37397	0	31.5069	31.5069	31.5069	1.29713	0	33.8826	33.8826	33.8826	0.46956	0	50.0446	50.0446	50.0446	0.78159	0	192	76.8	50.8345	50.8345	50.8345
49.7392	49.7392	49.7392	0.3901	0	44.4349	44.4349	44.4349	0.45294	0	51.8984	51.8984	51.8984	0.37724	0	55.7867	55.7867	55.7867	0.37524	0	54.2895	54.2895	54.2895	0.37377	0	73.5786	73.5786	73.5786	0.37403	0	43.9837	43.9837	43.9837	0.37851	0	36.4095	36.4095	36.4095	0.3774	0	47.3895	47.3895	47.3895	0.37068	0	193	77.2	49.9861	49.9861	49.9861
50.9612	50.9612	50.9612	0.3831	0	40.9853	40.9853	40.9853	0.45215	0	50.475	50.475	50.475	0.37521	0	52.3826	52.3826	52.3826	0.37535	0	51.4158	51.4158	51.4158	0.37372	0	74.202	74.202	74.202	0.37411	0	48.857	48.857	48.857	0.37724	0	35.2589	35.2589	35.2589	0.7281	0	45.3375	45.3375	45.3375	0.37036	0	194	77.6	47.4493	47.4493	47.4493
48.9759	48.9759	48.9759	0.38301	0	37.5717	37.5717	37.5717	0.44176	0	49.2351	49.2351	49.2351	0.37744	0	49.2815	49.2815	49.2815	0.37554	0	48.4337	48.4337	48.4337	0.37373	0	63.1597	63.1597	63.1597	0.37466	0	53.7626	53.7626	53.7626	0.37675	0	32.6505	32.6505	32.6505	0.494	0	43.9731	43.9731	43.9731	0.3705	0	195	78	43.5923	43.5923	43.5923
47.0051	47.0051	47.0051	0.3826	0	34.2128	34.2128	34.2128	0.43029	0	48.8657	48.8657	48.8657	0.37815	0	33.1112	33.1112	33.1112	0.8451	0	37.7647	37.7647	37.7647	0.67733	0	65.7823	65.7823	65.7823	0.37502	0	58.7161	58.7161	58.7161	0.37642	0	23.1543	23.1543	23.1543	0.37171	0	43.7182	43.7182	43.7182	2.32827	0	196	78.4	45.1456	45.1456	45.1456
45.0486	45.0486	45.0486	0.3837	0	30.5387	30.5387	30.5387	0.41953	0	49.3149	49.3149	49.3149	0.37997	0	42.962	42.962	42.962	0.37552	0	38.9909	38.9909	38.9909	0.6756	0	68.5247	68.5247	68.5247	0.37536	0	63.7006	63.7006	63.7006	0.37592	0	23.4599	23.4599	23.4599	0.3719	0	43.7699	43.7699	43.7699	0.37296	0	197	78.8	47.3835	47.3835	47.3835
43.1085	43.1085	43.1085	0.38473	0	32.3306	32.3306	32.3306	0.37952	0	45.8808	45.8808	45.8808	0.68973	0	53.5249	53.5249	53.5249	0.37494	0	43.4391	43.4391	43.4391	0.63554	0	71.3729	71.3729	71.3729	0.37566	0	68.7081	68.7081	68.7081	0.37582	0	23.8201	23.8201	23.8201	0.37215	0	44.2668	44.2668	44.2668	0.37353	0	198	79.2	53.4408	53.4408	53.4408
41.1371	41.1371	41.1371	0.3996	0	37.6946	37.6946	37.6946	1.08001	0	56.886	56.886	56.886	0.41831	0	61.1464	61.1464	61.1464	0.37278	0	64.8703	64.8703	64.8703	0.37417	0	74.3149	74.3149	74.3149	0.37594	0	73.7365	73.7365	73.7365	0.37562	0	28.5315	28.5315	28.5315	0.37689	0	42.6501	42.6501	42.6501	0.39366	0	199	79.6	56.2598	56.2598	56.2598
22.6402	22.6402	22.6402	0.38527	0	38.8797	38.8797	38.8797	1.02451	0	64.4714	64.4714	64.4714	0.39129	0	68.8083	68.8083	68.8083	0.37274	0	68.4043	68.4043	68.4043	0.37415	0	84.3505	84.3505	84.3505	0.90461	0	78.7837	78.7837	78.7837	0.37536	0	31.7782	31.7782	31.7782	0.37673	0	48.2217	48.2217	48.2217	0.40325	0	200	80	61.0796	61.0796	61.0796
27.0015	27.0015	27.0015	0.39173	0	40.1519	40.1519	40.1519	0.96174	0	73.7073	73.7073	73.7073	0.38666	0	76.4455	76.4455	76.4455	0.37356	0	72.143	72.143	72.143	0.37411	0	87.6712	87.6712	87.6712	0.8076	0	83.8375	83.8375	83.8375	0.3753	0	35.2895	35.2895	35.2895	0.37255	0	53.469	53.469	53.469	0.40099	0	201	80.4	56.398	56.398	56.398
25.5785	25.5785	25.5785	0.38748	0	39.9802	39.9802	39.9802	0.88676	0	69.6235	69.6235	69.6235	0.39669	0	74.7573	74.7573	74.7573	0.37377	0	53.9064	53.9064	53.9064	0.7296	0	80.8311	80.8311	80.8311	0.74939	0	75.0685	75.0685	75.0685	0.37548	0	33.9348	33.9348	33.9348	0.37271	0	53.9018	53.9018	53.9018	0.40812	0	202	80.8	53.213	53.213	53.213
25.1795	25.1795	25.1795	0.38986	0	39.3837	39.3837	39.3837	0.79468	0	66.1863	66.1863	66.1863	0.42422	0	66.3742	66.3742	66.3742	0.3735	0	54.5324	54.5324	54.5324	0.53346	0	74.2067	74.2067	74.2067	0.68513	0	66.4462	66.4462	66.4462	0.37549	0	33.4118	33.4118	33.4118	0.37362	0	53.1964	53.1964	53.1964	0.40562	0	203	81.2	48.4402	48.4402	48.4402
24.8393	24.8393	24.8393	0.39239	0	38.868	38.868	38.868	0.70979	0	62.4778	62.4778	62.4778	0.42632	0	43.3655	43.3655	43.3655	0.3758	0	54.9009	54.9009	54.9009	0.46093	0	67.9413	67.9413	67.9413	0.60852	0	58.0241	58.0241	58.0241	0.37553	0	32.8118	32.8118	32.8118	0.37394	0	52.7328	52.7328	52.7328	0.40302	0	204	81.6	49.2618	49.2618	49.2618
48.4568	48.4568	48.4568	0.40598	0	38.0998	38.0998	38.0998	0.70424	0	59.7038	59.7038	59.7038	0.55118	0	43.9456	43.9456	43.9456	0.37571	0	55.3218	55.3218	55.3218	0.44017	0	62.5889	62.5889	62.5889	0.84743	0	49.9149	49.9149	49.9149	0.37577	0	32.2159	32.2159	32.2159	0.37426	0	53.1082	53.1082	53.1082	0.41324	0	205	82	50.4717	50.4717	50.4717
49.9182	49.9182	49.9182	0.40314	0	52.4841	52.4841	52.4841	0.42497	0	56.2608	56.2608	56.2608	0.80606	0	42.8153	42.8153	42.8153	0.42037	0	55.8737	55.8737	55.8737	0.42935	0	55.7427	55.7427	55.7427	0.59641	0	55.9345	55.9345	55.9345	0.43771	0	31.6244	31.6244	31.6244	0.37458	0	53.5912	53.5912	53.5912	0.51216	0	206	82.4	52.1747	52.1747	52.1747
51.5295	51.5295	51.5295	0.39737	0	56.0604	56.0604	56.0604	0.42143	0	59.7944	59.7944	59.7944	0.7548	0	43.6885	43.6885	43.6885	0.41666	0	56.2967	56.2967	56.2967	0.4329	0	61.9156	61.9156	61.9156	0.5622	0	55.4654	55.4654	55.4654	0.43133	0	31.0376	31.0376	31.0376	0.37492	0	53.7844	53.7844	53.7844	0.58397	0	207	82.8	53.6511	53.6511	53.6511
53.2221	53.2221	53.2221	0.39522	0	59.6216	59.6216	59.6216	0.42463	0	59.6422	59.6422	59.6422	0.3761	0	38.7432	38.7432	38.7432	0.37473	0	56.8378	56.8378	56.8378	0.43473	0	68.3288	68.3288	68.3288	0.53887	0	50.4447	50.4447	50.4447	0.4467	0	24.9069	24.9069	24.9069	0.69437	0	71.1129	71.1129	71.1129	0.55909	0	208	83.2	55.283	55.283	55.283
55.0752	55.0752	55.0752	0.39643	0	63.2741	63.2741	63.2741	0.42234	0	55.4245	55.4245	55.4245	0.41215	0	42.9703	42.9703	42.9703	0.37574	0	57.446	57.446	57.446	0.44139	0	74.9206	74.9206	74.9206	0.51766	0	51.1031	51.1031	51.1031	0.4297	0	27.826	27.826	27.826	0.57586	0	69.5075	69.5075	69.5075	0.61412	0	209	83.6	59.5281	59.5281	59.5281
57.027	57.027	57.027	0.39358	0	66.8833	66.8833	66.8833	0.42099	0	62.461	62.461	62.461	0.43688	0	47.4089	47.4089	47.4089	0.37674	0	58.0617	58.0617	58.0617	0.44634	0	81.6478	81.6478	81.6478	0.50014	0	51.7052	51.7052	51.7052	0.42737	0	45.5436	45.5436	45.5436	0.56902	0	65.0145	65.0145	65.0145	0.44	0	210	84	54.9398	54.9398	54.9398
59.0737	59.0737	59.0737	0.39274	0	70.6017	70.6017	70.6017	0.42188	0	70.118	70.118	70.118	0.46821	0	52.0084	52.0084	52.0084	0.37746	0	58.7668	58.7668	58.7668	0.44363	0	82.4619	82.4619	82.4619	0.46828	0	52.706	52.706	52.706	0.43798	0	48.7215	48.7215	48.7215	0.56296	0	0	0	0	0	0	211	84.4	51.5989	51.5989	51.5989
60.808	60.808	60.808	0.39129	0	66.7086	66.7086	66.7086	0.41628	0	69.5426	69.5426	69.5426	0.42264	0	38.9919	38.9919	38.9919	0.48049	0	55.6679	55.6679	55.6679	0.44682	0	79.6542	79.6542	79.6542	0.44047	0	52.5912	52.5912	52.5912	0.42606	0	40.426	40.426	40.426	0.37584	0	0	0	0	0	0	212	84.8	48.7058	48.7058	48.7058
60.7584	60.7584	60.7584	0.388	0	62.7567	62.7567	62.7567	0.41387	0	69.896	69.896	69.896	0.39711	0	41.3204	41.3204	41.3204	0.47015	0	52.6742	52.6742	52.6742	0.44387	0	77.0482	77.0482	77.0482	0.43836	0	33.1926	33.1926	33.1926	0.71908	0	40.7054	40.7054	40.7054	0.3757	0	0	0	0	0	0	213	85.2	48.6029	48.6029	48.6029
60.776	60.776	60.776	0.38592	0	58.8117	58.8117	58.8117	0.42757	0	70.6092	70.6092	70.6092	0.38772	0	43.8051	43.8051	43.8051	0.47989	0	49.6928	49.6928	49.6928	0.43754	0	74.5038	74.5038	74.5038	0.41836	0	32.2576	32.2576	32.2576	0.37807	0	46.9702	46.9702	46.9702	0.99574	0	0	0	0	0	0	214	85.6	48.3678	48.3678	48.3678
60.8767	60.8767	60.8767	0.38382	0	55.0271	55.0271	55.0271	0.45415	0	71.3601	71.3601	71.3601	0.37742	0	43.8916	43.8916	43.8916	0.39868	0	46.7584	46.7584	46.7584	0.43079	0	72.2033	72.2033	72.2033	0.4054	0	37.863	37.863	37.863	0.97111	0	47.3303	47.3303	47.3303	1.01771	0	0	0	0	0	0	215	86	48.7267	48.7267	48.7267
60.5631	60.5631	60.5631	0.38279	0	51.3701	51.3701	51.3701	0.49555	0	72.5406	72.5406	72.5406	0.37478	0	46.3149	46.3149	46.3149	0.41204	0	43.8638	43.8638	43.8638	0.42464	0	71.0806	71.0806	71.0806	0.40499	0	46.406	46.406	46.406	0.37614	0	46.4012	46.4012	46.4012	1.02556	0	0	0	0	0	0	216	86.4	49.7666	49.7666	49.7666
60.801	60.801	60.801	0.38252	0	47.3998	47.3998	47.3998	0.50029	0	73.8104	73.8104	73.8104	0.3739	0	53.7105	53.7105	53.7105	0.53019	0	41.0282	41.0282	41.0282	0.43266	0	68.9298	68.9298	68.9298	0.3949	0	55.9941	55.9941	55.9941	0.37581	0	46.2255	46.2255	46.2255	1.04519	0	0	0	0	0	0	217	86.8	51.079	51.079	51.079
61.1068	61.1068	61.1068	0.38997	0	44.6479	44.6479	44.6479	0.74083	0	75.1444	75.1444	75.1444	0.37329	0	55.8502	55.8502	55.8502	0.51948	0	44.0687	44.0687	44.0687	0.43104	0	67.0041	67.0041	67.0041	0.38737	0	65.5329	65.5329	65.5329	0.37579	0	46.3555	46.3555	46.3555	1.21192	0	0	0	0	0	0	218	87.2	51.0621	51.0621	51.0621
61.3393	61.3393	61.3393	0.42086	0	31.8527	31.8527	31.8527	0.61187	0	75.6543	75.6543	75.6543	0.37515	0	57.9451	57.9451	57.9451	0.51467	0	44.3047	44.3047	44.3047	0.40419	0	67.2063	67.2063	67.2063	0.37332	0	75.1141	75.1141	75.1141	0.37744	0	46.1428	46.1428	46.1428	1.19413	0	0	0	0	0	0	219	87.6	52.539	52.539	52.539
61.9307	61.9307	61.9307	0.44822	0	30.1146	30.1146	30.1146	0.83901	0	77.1966	77.1966	77.1966	0.37495	0	60.0453	60.0453	60.0453	0.50984	0	44.603	44.603	44.603	0.38797	0	66.5272	66.5272	66.5272	0.37325	0	86.4319	86.4319	86.4319	0.38001	0	46.0013	46.0013	46.0013	1.18603	0	0	0	0	0	0	220	88	57.2287	57.2287	57.2287
59.3452	59.3452	59.3452	0.62691	0	29.0539	29.0539	29.0539	0.73844	0	82.5173	82.5173	82.5173	0.37295	0	62.3612	62.3612	62.3612	0.50873	0	67.7567	67.7567	67.7567	0.37166	0	70.1947	70.1947	70.1947	0.37325	0	96.188	96.188	96.188	0.38049	0	47.6414	47.6414	47.6414	1.18124	0	0	0	0	0	0	221	88.4	51.7479	51.7479	51.7479
52.4821	52.4821	52.4821	0.62032	0	29.4491	29.4491	29.4491	0.61552	0	86.861	86.861	86.861	0.37302	0	60.2272	60.2272	60.2272	0.4996	0	41.8875	41.8875	41.8875	0.37775	0	60.6799	60.6799	60.6799	0.3732	0	91.7799	91.7799	91.7799	0.37887	0	42.3641	42.3641	42.3641	1.05579	0	0	0	0	0	0	222	88.8	48.8854	48.8854	48.8854
47.734	47.734	47.734	0.53559	0	30.256	30.256	30.256	0.53604	0	91.315	91.315	91.315	0.37326	0	57.3999	57.3999	57.3999	0.75492	0	36.941	36.941	36.941	0.53167	0	51.1367	51.1367	51.1367	0.37816	0	87.5523	87.5523	87.5523	0.37881	0	37.6339	37.6339	37.6339	0.82998	0	0	0	0	0	0	223	89.2	47.4225	47.4225	47.4225
45.5059	45.5059	45.5059	0.50074	0	32.0911	32.0911	32.0911	0.49734	0	95.9045	95.9045	95.9045	0.37462	0	55.2691	55.2691	55.2691	0.78211	0	34.944	34.944	34.944	0.52103	0	45.9507	45.9507	45.9507	0.38608	0	83.526	83.526	83.526	0.37878	0	33.6108	33.6108	33.6108	0.58485	0	0	0	0	0	0	224	89.6	43.6385	43.6385	43.6385
44.5933	44.5933	44.5933	0.47362	0	34.5087	34.5087	34.5087	0.47132	0	100.587	100.587	100.587	0.37707	0	44.987	44.987	44.987	0.389	0	31.2879	31.2879	31.2879	0.85918	0	41.7306	41.7306	41.7306	0.4191	0	63.5804	63.5804	63.5804	0.5277	0	31.4717	31.4717	31.4717	0.54554	0	0	0	0	0	0	225	90	44.3105	44.3105	44.3105
44.2244	44.2244	44.2244	0.4714	0	36.5679	36.5679	36.5679	0.46163	0	105.287	105.287	105.287	0.38201	0	45.5512	45.5512	45.5512	0.37666	0	29.1843	29.1843	29.1843	1.19534	0	39.0668	39.0668	39.0668	0.47036	0	57.7375	57.7375	57.7375	0.45842	0	41.1751	41.1751	41.1751	0.37426	0	0	0	0	0	0	226	90.4	44.3757	44.3757	44.3757
44.7101	44.7101	44.7101	0.41977	0	38.6244	38.6244	38.6244	0.45816	0	109.665	109.665	109.665	0.39218	0	47.4301	47.4301	47.4301	0.37529	0	28.9535	28.9535	28.9535	0.97194	0	37.3487	37.3487	37.3487	0.45661	0	52.4402	52.4402	52.4402	0.61056	0	40.2095	40.2095	40.2095	0.37414	0	0	0	0	0	0	227	90.8	45.4761	45.4761	45.4761
44.9736	44.9736	44.9736	0.41416	0	40.6416	40.6416	40.6416	0.45319	0	110.645	110.645	110.645	0.41338	0	50.0491	50.0491	50.0491	0.37528	0	28.7052	28.7052	28.7052	0.77325	0	36.516	36.516	36.516	0.46225	0	60.4459	60.4459	60.4459	0.49107	0	37.3082	37.3082	37.3082	0.3745	0	0	0	0	0	0	228	91.2	38.7406	38.7406	38.7406
45.4462	45.4462	45.4462	0.41347	0	25.753	25.753	25.753	0.6058	0	50.696	50.696	50.696	2.10481	0	53.1889	53.1889	53.1889	0.37529	0	28.57	28.57	28.57	0.64566	0	37.5536	37.5536	37.5536	0.54318	0	70.2439	70.2439	70.2439	0.39007	0	37.2138	37.2138	37.2138	0.37439	0	0	0	0	0	0	229	91.6	44.6455	44.6455	44.6455
46.0362	46.0362	46.0362	0.41045	0	28.1068	28.1068	28.1068	0.38773	0	44.981	44.981	44.981	0.37128	0	56.679	56.679	56.679	0.37527	0	28.6129	28.6129	28.6129	0.55586	0	79.1456	79.1456	79.1456	0.37427	0	80.4476	80.4476	80.4476	0.37625	0	37.8006	37.8006	37.8006	0.37444	0	0	0	0	0	0	230	92	30.0738	30.0738	30.0738
46.948	46.948	46.948	0.39533	0	30.7471	30.7471	30.7471	0.38517	0	43.261	43.261	43.261	0.36944	0	60.428	60.428	60.428	0.3754	0	0	0	0	0	0	0	0	0	0	0	89.2802	89.2802	89.2802	0.37468	0	0	0	0	0	0	0	0	0	0	0	231	92.4	28.6215	28.6215	28.6215
43.3945	43.3945	43.3945	0.39564	0	31.7329	31.7329	31.7329	0.88698	0	38.8401	38.8401	38.8401	0.37062	0	56.1791	56.1791	56.1791	0.37594	0	0	0	0	0	0	0	0	0	0	0	87.4468	87.4468	87.4468	0.37485	0	0	0	0	0	0	0	0	0	0	0	232	92.8	27.6496	27.6496	27.6496
39.7079	39.7079	39.7079	0.40979	0	36.2253	36.2253	36.2253	0.59989	0	35.1636	35.1636	35.1636	0.37332	0	51.9828	51.9828	51.9828	0.37662	0	0	0	0	0	0	0	0	0	0	0	85.7672	85.7672	85.7672	0.37468	0	0	0	0	0	0	0	0	0	0	0	233	93.2	26.2643	26.2643	26.2643
36.2667	36.2667	36.2667	0.40953	0	37.5696	37.5696	37.5696	0.55974	0	30.4345	30.4345	30.4345	0.37612	0	47.8512	47.8512	47.8512	0.37785	0	0	0	0	0	0	0	0	0	0	0	84.2565	84.2565	84.2565	0.37498	0	0	0	0	0	0	0	0	0	0	0	234	93.6	25.9535	25.9535	25.9535
32.8858	32.8858	32.8858	0.41279	0	39.2004	39.2004	39.2004	0.53948	0	59.8099	59.8099	59.8099	0.37394	0	43.8031	43.8031	43.8031	0.37999	0	0	0	0	0	0	0	0	0	0	0	57.8819	57.8819	57.8819	0.37518	0	0	0	0	0	0	0	0	0	0	0	235	94	28.6796	28.6796	28.6796
29.585	29.585	29.585	0.42049	0	40.1544	40.1544	40.1544	0.50688	0	82.4134	82.4134	82.4134	0.94012	0	42.6241	42.6241	42.6241	0.4304	0	0	0	0	0	0	0	0	0	0	0	63.3398	63.3398	63.3398	0.37443	0	0	0	0	0	0	0	0	0	0	0	236	94.4	29.2499	29.2499	29.2499
26.3002	26.3002	26.3002	0.4668	0	44.6811	44.6811	44.6811	0.54222	0	79.5733	79.5733	79.5733	0.7037	0	43.6097	43.6097	43.6097	0.37722	0	0	0	0	0	0	0	0	0	0	0	69.0845	69.0845	69.0845	0.3746	0	0	0	0	0	0	0	0	0	0	0	237	94.8	29.6205	29.6205	29.6205
23.5411	23.5411	23.5411	0.52319	0	47.58	47.58	47.58	0.60292	0	75.2066	75.2066	75.2066	0.58705	0	45.2013	45.2013	45.2013	0.37722	0	0	0	0	0	0	0	0	0	0	0	75.055	75.055	75.055	0.37533	0	0	0	0	0	0	0	0	0	0	0	238	95.2	31.0111	31.0111	31.0111
27.462	27.462	27.462	0.39556	0	52.2583	52.2583	52.2583	0.65143	0	70.8554	70.8554	70.8554	0.535	0	47.3381	47.3381	47.3381	0.37709	0	0	0	0	0	0	0	0	0	0	0	81.1863	81.1863	81.1863	0.3751	0	0	0	0	0	0	0	0	0	0	0	239	95.6	35.2432	35.2432	35.2432
42.1213	42.1213	42.1213	0.48835	0	57.1901	57.1901	57.1901	0.65766	0	83.593	83.593	83.593	0.37477	0	46.8277	46.8277	46.8277	0.37436	0	0	0	0	0	0	0	0	0	0	0	87.4566	87.4566	87.4566	0.37568	0	0	0	0	0	0	0	0	0	0	0	240	96	25.3432	25.3432	25.3432
45.929	45.929	45.929	0.37393	0	62.3748	62.3748	62.3748	0.70211	0	69.4278	69.4278	69.4278	0.37469	0	50.357	50.357	50.357	0.61427	0	0	0	0	0	0	0	0	0	0	0	0	0	0	0	0	0	0	0	0	0	0	0	0	0	0	241	96.4	25.478	25.478	25.478
42.1855	42.1855	42.1855	0.37338	0	64.0343	64.0343	64.0343	0.62579	0	71.2432	71.2432	71.2432	0.37531	0	51.8394	51.8394	51.8394	0.48476	0	0	0	0	0	0	0	0	0	0	0	0	0	0	0	0	0	0	0	0	0	0	0	0	0	0	242	96.8	26.0323	26.0323	26.0323
46.5249	46.5249	46.5249	0.41432	0	61.6589	61.6589	61.6589	0.56497	0	73.0502	73.0502	73.0502	0.37494	0	53.0566	53.0566	53.0566	0.40832	0	0	0	0	0	0	0	0	0	0	0	0	0	0	0	0	0	0	0	0	0	0	0	0	0	0	243	97.2	26.4897	26.4897	26.4897
46.4216	46.4216	46.4216	0.39452	0	63.6913	63.6913	63.6913	0.54119	0	74.1145	74.1145	74.1145	0.37509	0	54.1803	54.1803	54.1803	0.39296	0	0	0	0	0	0	0	0	0	0	0	0	0	0	0	0	0	0	0	0	0	0	0	0	0	0	244	97.6	27.0455	27.0455	27.0455
46.0642	46.0642	46.0642	0.3931	0	65.8066	65.8066	65.8066	0.51135	0	76.2682	76.2682	76.2682	0.3751	0	55.2706	55.2706	55.2706	0.4009	0	0	0	0	0	0	0	0	0	0	0	0	0	0	0	0	0	0	0	0	0	0	0	0	0	0	245	98	25.2216	25.2216	25.2216
24.2887	24.2887	24.2887	0.38906	0	67.9502	67.9502	67.9502	0.50651	0	78.502	78.502	78.502	0.37504	0	56.2532	56.2532	56.2532	0.40125	0	0	0	0	0	0	0	0	0	0	0	0	0	0	0	0	0	0	0	0	0	0	0	0	0	0	246	98.4	25.8663	25.8663	25.8663
24.8551	24.8551	24.8551	0.38565	0	70.0496	70.0496	70.0496	0.50346	0	80.8141	80.8141	80.8141	0.37501	0	57.0778	57.0778	57.0778	0.3906	0	0	0	0	0	0	0	0	0	0	0	0	0	0	0	0	0	0	0	0	0	0	0	0	0	0	247	98.8	25.0987	25.0987	25.0987
25.5956	25.5956	25.5956	0.3837	0	72.1075	72.1075	72.1075	0.50623	0	70.4994	70.4994	70.4994	0.37406	0	57.6856	57.6856	57.6856	0.38111	0	0	0	0	0	0	0	0	0	0	0	0	0	0	0	0	0	0	0	0	0	0	0	0	0	0	248	99.2	26.132	26.132	26.132
26.4737	26.4737	26.4737	0.38252	0	71.2842	71.2842	71.2842	0.50684	0	75.2365	75.2365	75.2365	0.37423	0	62.1935	62.1935	62.1935	0.37488	0	0	0	0	0	0	0	0	0	0	0	0	0	0	0	0	0	0	0	0	0	0	0	0	0	0	249	99.6	29.8025	29.8025	29.8025
52.2091	52.2091	52.2091	0.53861	0	73.499	73.499	73.499	0.50015	0	80.2256	80.2256	80.2256	0.37439	0	62.2883	62.2883	62.2883	0.38016	0	0	0	0	0	0	0	0	0	0	0	0	0	0	0	0	0	0	0	0	0	0	0	0	0	0
[truncated: 19 more columns]
