# Supplementary material for: Quantitative Analysis of Vortical Blood Flow in the Thoracic Aorta Using 4D Phase Contrast MRI
Source: PLoS One. 2015 Sep 29;10(9):e0139025. doi: 10.1371/journal.pone.0139025 (PMC4587936; doi:10.1371/journal.pone.0139025)
Supplement: S4 Data — (XLSX) [file pone.0139025.s004.xlsx]

## Sheet: Patient 1
		ROI 0						ROI 1						ROI 2						ROI 3						ROI 4						ROI 5
		min	max	avg	ccw [%]	cw [%]	stddev	min	max	avg	ccw [%]	cw [%]	stddev	min	max	avg	ccw [%]	cw [%]	stddev	min	max	avg	ccw [%]	cw [%]	stddev	min	max	avg	ccw [%]	cw [%]	stddev	min	max	avg	ccw [%]	cw [%]	stddev
0	0	-47.5348	40.1208	-1.43364	0.0375817	0.0968721	8.9361	-46.3155	51.9464	-0.0873491	0.126532	0.138784	12.3485	-36.8938	30.0512	-0.795675	0.0616228	0.0872807	7.5802	-47.2752	70.857	-0.730271	0.127119	0.169805	13.7808	-52.9259	67.4786	-0.645712	0.128936	0.154043	13.716	-70.1555	48.3871	1.35774	0.159864	0.120748	15.2686
1	0.401606	-43.9496	37.4032	-1.26426	0.0413165	0.0870682	8.34437	-42.3927	44.0355	-0.85405	0.110047	0.142125	11.1446	-35.2781	27.8235	-0.884992	0.0561404	0.0822368	7.09471	-46.0709	63.8569	-1.3472	0.113622	0.177966	13.1982	-52.5185	64.4712	-0.381443	0.131489	0.14383	12.9528	-65.2117	48.2887	1.43464	0.161565	0.118197	14.7105
2	0.803213	-43.3616	34.6855	-1.07952	0.0469188	0.0838002	8.05551	-43.0476	39.8853	-1.60214	0.0908888	0.151704	10.3994	-33.8389	26.5948	-0.970984	0.0506579	0.083114	6.84694	-44.8667	56.8568	-1.95716	0.0994978	0.187382	12.8113	-52.2905	61.4638	-0.11764	0.130638	0.137447	12.4137	-60.2679	48.7486	1.51826	0.161139	0.114371	14.2467
3	1.20482	-42.8286	31.9679	-0.883898	0.0618581	0.100373	8.10165	-45.1147	38.091	-2.37234	0.0773001	0.16663	10.2138	-32.4934	28.5216	-1.06057	0.0460526	0.0879386	6.86026	-49.8811	49.9144	-2.56654	0.0844319	0.182988	12.6349	-52.0624	58.4565	0.159915	0.135745	0.129787	12.1381	-55.5095	49.2085	1.59974	0.160289	0.112245	13.8877
4	1.60643	-42.2955	29.6758	-0.716881	0.0840336	0.112745	8.47071	-47.6887	36.7522	-3.12359	0.069726	0.182892	10.6233	-31.2696	31.2501	-1.14933	0.0482456	0.0949561	7.13522	-55.1756	44.8745	-3.20049	0.0743879	0.190835	12.6795	-51.8344	55.4491	0.39904	0.145106	0.116596	12.1391	-51.3883	50.0597	1.69179	0.157313	0.107568	13.6402
5	2.00803	-42.1562	30.4861	-0.542741	0.10084	0.122082	9.12629	-55.8935	36.8805	-3.8771	0.0632658	0.197817	11.5622	-32.6274	34.2175	-1.23022	0.054386	0.101974	7.64316	-60.4701	44.7822	-3.81482	0.0637163	0.20339	12.947	-51.6063	52.4417	0.671267	0.159149	0.122979	12.4149	-47.2671	51.3281	1.79825	0.158163	0.102041	13.5102
6	2.40964	-42.8269	35.9934	-0.358087	0.111345	0.127684	10.0154	-67.3296	37.8404	-4.65609	0.0614836	0.21497	12.9042	-37.192	37.2842	-1.31599	0.060307	0.113377	8.3414	-65.7647	44.6899	-4.42704	0.0624608	0.219083	13.4215	-51.3782	49.4344	0.911992	0.178298	0.125957	12.9496	-44.2894	52.5964	1.85235	0.154762	0.0986395	13.5097
7	2.81124	-43.5835	41.9053	-0.188357	0.123249	0.13212	11.0804	-78.7658	39.6902	-5.41018	0.0599243	0.228559	14.5559	-42.6403	40.3509	-1.41001	0.0684211	0.128947	9.18418	-71.0592	44.5975	-5.05048	0.0615191	0.231325	14.077	-51.1502	50.2436	1.19324	0.199149	0.133191	13.7155	-42.2828	53.8648	1.95303	0.153912	0.0973639	13.6282
8	3.21285	-44.4248	47.8171	-0.0126658	0.132586	0.133287	12.275	-90.8166	42.163	-6.16113	0.0632658	0.240811	16.4192	-48.0887	43.5817	-1.48289	0.0798246	0.140132	10.1426	-76.512	44.5052	-5.67029	0.0608914	0.248588	14.8955	-51.7672	55.6229	1.45085	0.208085	0.141702	14.671	-40.7487	55.1332	2.04919	0.153486	0.10034	13.866
9	3.61446	-49.4344	53.8131	0.172936	0.140756	0.135154	13.5642	-104.149	44.6826	-6.9171	0.0672756	0.252172	18.4248	-53.537	46.9226	-1.58143	0.0932018	0.149561	11.178	-82.2311	44.4129	-6.28912	0.0571249	0.262084	15.8508	-53.9309	61.0022	1.71465	0.216596	0.149787	15.7804	-40.159	56.4016	2.1083	0.156463	0.108844	14.2219
10	4.01606	-55.6	60.1076	0.354248	0.146825	0.137255	14.9267	-117.734	48.3357	-7.67377	0.0730675	0.26086	20.5339	-51.3839	43.8276	-1.74566	0.0807018	0.15	10.6194	-87.9502	44.3205	-6.89069	0.0571249	0.2715	16.9262	-56.0947	66.3814	1.97083	0.22383	0.156596	17.0213	-39.7355	57.6976	2.18377	0.157738	0.110969	14.6828
11	4.41767	-63.6973	62.1636	-0.195664	0.154295	0.160598	15.8772	-124.444	43.0593	-7.90687	0.0699488	0.257518	20.8684	-49.7794	41.171	-1.90792	0.0703947	0.150658	10.1417	-86.704	39.856	-6.68366	0.0577527	0.270873	16.443	-51.5973	60.2375	1.85302	0.219149	0.157447	16.0213	-41.3642	56.5248	2.1223	0.153486	0.103316	13.958
12	4.81928	-72.4891	64.2196	-0.778516	0.163165	0.184874	17.3249	-131.407	37.7829	-8.15712	0.0674983	0.255736	21.4562	-48.5687	38.5143	-2.07273	0.0631579	0.150439	9.75602	-85.4579	35.3914	-6.45315	0.0564972	0.268048	16.0832	-47.1	54.0935	1.70767	0.215319	0.152766	15.2569	-43.1764	57.7781	2.03822	0.154337	0.0943878	13.356
13	5.22088	-81.2809	66.2756	-1.34439	0.167834	0.194444	19.1547	-140.182	33.5214	-8.38277	0.0641568	0.251504	22.2958	-47.358	35.8577	-2.23057	0.0535088	0.148684	9.47629	-84.2117	34.2917	-6.21563	0.0586943	0.259259	15.8493	-42.6027	47.9496	1.5983	0.209362	0.164255	14.7596	-45.5567	59.0313	1.91984	0.15051	0.0880102	12.8969
14	5.62249	-90.0727	68.5844	-1.92103	0.173669	0.194678	21.2676	-149.218	35.7956	-8.61378	0.0641568	0.247939	23.348	-46.3456	33.2011	-2.39206	0.0467105	0.148904	9.31032	-82.9655	35.9636	-6.02078	0.0637163	0.254865	15.7265	-38.1054	43.2254	1.41995	0.205106	0.177447	14.5608	-47.937	60.2846	1.8564	0.147534	0.0863095	12.5821
15	6.0241	-98.8645	71.0781	-2.46892	0.176704	0.197712	23.591	-158.254	38.0698	-8.85101	0.0648251	0.246157	24.5848	-45.7011	31.096	-2.54983	0.0434211	0.151535	9.26416	-81.7193	37.6355	-5.77463	0.069366	0.247646	15.7569	-33.608	44.0513	1.31446	0.200426	0.188085	14.6544	-50.3173	61.5378	1.76536	0.142007	0.0901361	12.4341
16	6.4257	-107.656	73.6426	-3.02952	0.181373	0.198179	26.0669	-167.29	40.344	-9.07477	0.0672756	0.258632	25.9874	-46.152	29.3592	-2.7201	0.0425439	0.156798	9.33666	-81.0255	39.8721	-5.55369	0.0740741	0.243566	15.9057	-31.4508	48.4094	1.18487	0.199574	0.2	15.0516	-52.6976	62.8306	1.66157	0.135204	0.0948129	12.4576
17	6.82731	-116.55	76.5707	-3.6025	0.182306	0.199346	28.6542	-176.326	42.6182	-9.30761	0.0741813	0.256182	27.5229	-47.0288	27.6224	-2.87942	0.041886	0.160088	9.53076	-80.6053	42.8656	-5.33905	0.0828625	0.239485	16.179	-35.6949	52.7676	1.0496	0.198298	0.205106	15.7279	-55.0779	64.5565	1.60889	0.132653	0.0969388	12.6444
18	7.22892	-125.989	79.6284	-4.17072	0.187442	0.203081	31.3265	-185.362	44.8924	-9.53947	0.0817554	0.258855	29.1736	-48.042	25.8856	-3.02204	0.045614	0.169079	9.84131	-80.5369	45.8592	-5.09614	0.0872567	0.237602	16.583	-43.1217	57.1258	0.935416	0.200426	0.208085	16.6443	-57.4582	66.4094	1.49649	0.127976	0.0939626	13.0002
19	7.63052	-136.076	82.9445	-4.73586	0.194211	0.205649	34.0643	-194.398	47.1666	-9.77202	0.0895522	0.261305	30.9211	-49.6836	28.1397	-3.17601	0.047807	0.175439	10.2522	-81.0582	48.8528	-4.87552	0.0922787	0.234149	17.093	-50.5484	61.484	0.792461	0.205106	0.208936	17.7681	-59.8385	68.2622	1.41891	0.125425	0.0994898	13.5013
20	8.03213	-146.236	86.2605	-5.30117	0.19958	0.20845	36.8525	-203.434	49.4408	-10.0117	0.104478	0.265092	32.7475	-50.7671	24.7029	-3.49551	0.0425439	0.182895	10.1983	-81.6125	51.8463	-4.64325	0.0973007	0.236974	17.7083	-57.9752	65.8422	0.711902	0.214468	0.209787	19.0582	-62.2188	70.115	1.3292	0.124575	0.110119	14.1363
21	8.43373	-145.088	84.4462	-5.53067	0.196078	0.20915	36.3224	-205.98	51.7692	-10.3756	0.104478	0.281132	33.6386	-53.8794	24.0813	-3.80919	0.0368421	0.196272	10.325	-81.9722	50.5743	-4.65001	0.0954175	0.229755	17.2452	-58.6703	62.1203	0.48165	0.208511	0.211915	18.798	-60.3567	64.953	1.13943	0.123299	0.110119	13.4249
22	8.83534	-143.94	82.6318	-5.7833	0.195145	0.211018	35.8767	-208.526	54.5125	-10.7613	0.116061	0.298953	34.7642	-59.0288	25.2283	-4.12566	0.0342105	0.214912	10.62	-82.3649	49.3023	-4.68076	0.0903955	0.224733	16.892	-59.3655	58.3984	0.287627	0.2	0.215745	18.6348	-58.4947	59.7911	0.958821	0.127126	0.108844	12.8807
23	9.23695	-143.995	80.8174	-6.02441	0.19211	0.210317	35.5241	-211.072	57.2558	-11.1534	0.135219	0.310982	36.1072	-66.3213	26.4473	-4.42991	0.0328947	0.224561	11.0753	-82.7575	48.0303	-4.70983	0.086629	0.21877	16.6613	-60.0607	60.0638	0.0798315	0.194043	0.222128	18.5712	-56.6326	54.6292	0.802946	0.126701	0.123724	12.5297
24	9.63855	-144.085	79.003	-6.27153	0.191643	0.209851	35.2651	-213.617	59.999	-11.5478	0.159947	0.316106	37.6451	-73.6138	27.6663	-4.74375	0.0322368	0.234649	11.6645	-83.8816	46.7583	-4.73254	0.0847458	0.220339	16.5657	-60.7558	63.7518	-0.145661	0.188936	0.226809	18.6064	-54.7705	49.4672	0.635474	0.129677	0.131803	12.386
25	10.0402	-145.085	77.1886	-6.50901	0.190943	0.213585	35.1037	-216.163	62.7423	-11.9419	0.168189	0.318556	39.3554	-80.9063	29.3098	-5.04837	0.0366228	0.236404	12.3765	-85.0158	45.4863	-4.73782	0.0838041	0.221281	16.6064	-61.451	67.4398	-0.33984	0.187234	0.233617	18.7407	-52.9085	44.5834	0.470168	0.133929	0.140731	12.4615
26	10.4418	-146.556	75.3742	-6.75256	0.188609	0.216853	35.0388	-219.254	65.9733	-12.331	0.175317	0.316552	41.2181	-88.1988	30.9728	-5.3527	0.041886	0.238158	13.1881	-86.15	44.2143	-4.76333	0.0856874	0.220339	16.7703	-62.1461	71.1278	-0.548744	0.18383	0.240426	18.9715	-51.0464	43.7398	0.277987	0.135629	0.147109	12.7477
27	10.8434	-149.455	73.5598	-6.99351	0.185107	0.221989	35.0728	-222.393	72.1248	-12.7257	0.182	0.307641	43.2106	-95.8896	32.7839	-5.65994	0.0449561	0.244518	14.0798	-87.2842	42.9423	-4.77038	0.086629	0.218456	17.0664	-62.8413	74.8158	-0.762631	0.18	0.250213	19.2962	-49.1844	49.8482	0.151059	0.135204	0.153486	13.2258
28	11.245	-153.613	71.7455	-7.22705	0.183473	0.226657	35.2064	-226.377	80.6543	-13.1248	0.188015	0.303631	45.316	-103.987	34.7321	-5.97049	0.0482456	0.247149	15.0379	-88.6445	42.3798	-4.80565	0.091651	0.219397	17.4768	-63.5365	78.5039	-0.975663	0.177872	0.253191	19.7109	-47.6032	56.7046	-0.0433773	0.139881	0.159864	13.8817
29	11.6466	-158.669	69.9311	-7.47905	0.185574	0.230392	35.433	-230.391	89.1839	-13.5136	0.19403	0.299844	47.5232	-112.085	36.6901	-6.26966	0.052193	0.252851	16.056	-90.2032	41.9279	-4.82821	0.0976146	0.21877	18.005	-64.2316	82.1919	-1.18865	0.178723	0.261702	20.2076	-46.5507	63.6322	-0.200851	0.144983	0.164541	14.6934
30	12.0482	-163.724	68.1167	-7.711	0.181373	0.233894	35.7588	-235.895	97.7134	-13.9181	0.200713	0.293607	49.8118	-106.468	38.9193	-6.36433	0.0539474	0.261404	16.0874	-91.7619	41.476	-4.86061	0.105148	0.221908	18.6327	-65.1802	85.8799	-1.3772	0.179574	0.266809	20.7833	-49.3528	70.5598	-0.382614	0.146684	0.171344	15.638
31	12.4498	-156.294	66.3495	-6.8443	0.189776	0.237862	34.2757	-226.94	102.611	-14.3791	0.196035	0.306973	48.9028	-101.138	42.3931	-6.46955	0.0535088	0.25943	16.2688	-90.5282	35.6457	-5.12829	0.0954175	0.223478	17.8655	-57.0318	84.6187	-1.66424	0.171915	0.278298	20.2496	-46.8544	76.6768	-0.211287	0.147534	0.168367	15.477
32	12.8514	-148.865	67.5694	-5.96323	0.197946	0.236228	32.9813	-217.986	107.509	-14.8478	0.191579	0.320339	48.296	-96.8639	45.9754	-6.55822	0.0546053	0.258772	16.6053	-89.2945	30.2016	-5.42644	0.0847458	0.224419	17.1933	-51.138	83.3574	-1.89752	0.168511	0.287234	19.9	-44.3559	84.3762	-0.0693072	0.142857	0.164966	15.508
33	13.253	-141.435	68.7894	-5.07901	0.197012	0.230626	31.8955	-209.705	112.407	-15.3102	0.184228	0.329695	48.0062	-92.5898	49.5577	-6.65376	0.0561404	0.259649	17.0784	-88.0608	25.7628	-5.66296	0.071877	0.229755	16.6559	-50.6593	82.0961	-2.19173	0.157021	0.295745	19.738	-43.0432	92.0757	0.0964814	0.144133	0.164966	15.7477
34	13.6546	-134.26	70.0093	-4.22341	0.193511	0.215453	31.036	-202.864	117.305	-15.7675	0.179773	0.336378	48.0397	-89.7568	53.14	-6.75082	0.058114	0.256798	17.6798	-86.8271	23.6618	-5.94829	0.0605775	0.235091	16.2325	-50.1807	80.8348	-2.42826	0.150638	0.298298	19.7724	-42.7439	99.7751	0.270875	0.143282	0.166241	16.1713
35	14.0562	-127.255	71.2293	-3.33333	0.193044	0.205649	30.4301	-196.38	122.203	-16.2192	0.174204	0.343061	48.3962	-89.9288	56.9959	-6.83555	0.0633772	0.257018	18.4017	-85.5934	22.5366	-6.22265	0.0517891	0.246704	15.9518	-50.1359	79.5735	-2.69971	0.149362	0.303404	19.9977	-43.3275	107.475	0.409439	0.147959	0.167942	16.7747
36	14.4578	-120.249	72.4493	-2.47826	0.193044	0.196078	30.0862	-190.258	127.101	-16.7016	0.177322	0.346402	49.0576	-93.899	61.0097	-6.92978	0.0719298	0.257237	19.2225	-84.3597	21.6192	-6.50143	0.0455116	0.258004	15.8135	-51.3711	79.2287	-2.97335	0.148085	0.305957	20.4045	-44.1363	115.174	0.566863	0.151786	0.171769	17.5335
37	14.8594	-113.243	74.5939	-1.59129	0.195845	0.190009	30.0184	-184.678	132.032	-17.1615	0.184451	0.35264	50.0283	-99.1651	65.0234	-7.0172	0.0807018	0.25636	20.1354	-83.126	22.814	-6.77277	0.0436284	0.263026	15.8284	-57.8412	79.331	-3.25828	0.149362	0.309362	20.9879	-44.9915	122.873	0.697783	0.154762	0.176871	18.4332
38	15.261	-111.918	78.9729	-0.719377	0.207983	0.179038	30.2263	-183.684	137.279	-17.6038	0.186679	0.35509	51.29	-105.464	69.0371	-7.0927	0.0894737	0.253947	21.1312	-81.8923	24.3312	-7.07439	0.0401758	0.268048	15.9793	-65.0825	80.6108	-3.48347	0.152766	0.314894	21.7415	-46.1006	130.573	0.876415	0.160289	0.179422	19.4485
39	15.6627	-111.747	83.4693	0.169	0.221289	0.178571	30.7041	-184.519	142.526	-18.0793	0.187792	0.358877	52.8046	-111.763	73.0508	-7.18265	0.0995614	0.253289	22.1899	-80.7228	25.8484	-7.34515	0.0442561	0.278092	16.2893	-72.7617	81.8906	-3.74033	0.153191	0.319149	22.6373	-47.2096	138.452	1.01714	0.164116	0.178997	20.5682
40	16.0643	-111.575	88.973	1.03781	0.235294	0.178805	31.4397	-185.857	147.773	-18.5515	0.188461	0.362887	54.5638	-110.001	65.373	-7.55171	0.0905702	0.254167	21.5252	-80.0179	27.3656	-7.62373	0.0477087	0.281544	16.7319	-80.4589	83.1704	-4.07284	0.156596	0.320851	23.6482	-48.3186	147.136	1.17666	0.167942	0.181973	21.7737
41	16.4659	-108.692	86.0815	1.58952	0.242764	0.17577	30.589	-176.274	132.884	-17.8109	0.188461	0.363555	51.855	-108.344	57.695	-7.93086	0.0824561	0.266009	21.0711	-79.4862	25.3273	-8.04077	0.0345261	0.288449	16.3969	-81.2074	78.4458	-4.44314	0.146383	0.324255	23.0308	-50.6098	141.788	1.05367	0.167517	0.177721	21.3983
42	16.8675	-108.827	83.1898	2.14739	0.248133	0.174136	29.8583	-168.986	117.995	-17.0955	0.182669	0.357318	49.3495	-106.688	50.017	-8.29657	0.0778509	0.277412	20.8484	-79.5086	23.2889	-8.48411	0.024796	0.295982	16.2311	-81.9558	74.8447	-4.71363	0.147234	0.322979	22.6959	-53.5511	136.441	0.942122	0.168367	0.17517	21.104
43	17.2691	-109.956	80.2982	2.67343	0.260504	0.169935	29.2595	-163.226	105.892	-16.3783	0.180441	0.350635	47.093	-105.031	43.987	-8.6681	0.0765351	0.284868	20.858	-79.5505	21.2505	-8.92331	0.017263	0.303515	16.2569	-82.7042	74.7505	-5.02547	0.148085	0.31617	22.623	-56.6726	131.094	0.821495	0.170918	0.175595	20.8941
44	17.6707	-111.084	77.4065	3.22546	0.271242	0.168067	28.795	-157.466	100.306	-15.6382	0.184005	0.343729	45.1284	-103.375	48.4267	-9.04096	0.0752193	0.293202	21.1015	-79.8807	19.212	-9.35828	0.0122411	0.31199	16.472	-83.4525	74.6681	-5.37802	0.148085	0.302128	22.8281	-60.073	125.746	0.724699	0.169218	0.173895	20.7716
45	18.0723	-112.212	76.2139	3.78331	0.278245	0.165033	28.474	-151.922	94.7214	-14.9238	0.190688	0.341056	43.4771	-101.718	52.8663	-9.40693	0.0769737	0.302412	21.5742	-80.6111	17.1736	-9.80017	0.00847458	0.318581	16.8641	-84.2009	74.9358	-5.68086	0.148936	0.28383	23.3149	-63.4734	120.399	0.620546	0.171344	0.171344	20.736
46	18.4739	-113.34	76.2972	4.31713	0.28338	0.163399	28.3042	-149.961	89.1363	-14.2207	0.195144	0.339274	42.1794	-100.061	57.3059	-9.78024	0.0787281	0.309868	22.2561	-81.3415	15.1352	-10.2314	0.00564972	0.32172	17.4286	-84.9493	75.2034	-6.00974	0.148511	0.268511	24.0451	-66.8738	115.051	0.499246	0.168367	0.165816	20.7882
47	18.8755	-114.468	77.927	4.87248	0.287582	0.15943	28.2824	-148.001	83.5512	-13.5102	0.199822	0.336823	41.2792	-99.1378	61.7455	-10.1527	0.0791667	0.313377	23.1311	-82.2699	13.0968	-10.6684	0.00282486	0.321092	18.1416	-87.5614	75.4998	-6.33665	0.148936	0.265106	25.0164	-70.2742	109.704	0.362223	0.168367	0.166241	20.9288
48	19.2771	-115.596	80.2034	5.4303	0.29085	0.156863	28.4126	-146.04	77.9661	-12.7808	0.201381	0.332368	40.8039	-98.382	66.1851	-10.5336	0.0796053	0.317325	24.1748	-83.4851	11.0584	-11.1102	0.00094162	0.324545	18.9877	-94.7285	76.3208	-6.67529	0.158298	0.265957	26.1926	-73.6746	104.641	0.217183	0.172619	0.163265	21.156
49	19.6787	-116.725	83.5318	5.97148	0.294585	0.154995	28.6942	-153.477	73.7638	-12.0841	0.203386	0.327913	40.7544	-103.196	70.6248	-10.9048	0.0850877	0.319737	25.3736	-84.7004	10.5801	-11.5467	0.00094162	0.323917	19.9547	-101.896	77.1418	-7.03955	0.165106	0.267234	27.5429	-77.159	99.9993	0.107561	0.17432	0.163265	21.467
50	20.0803	-117.853	87.0787	6.51547	0.297619	0.154995	29.1213	-163.16	72.0053	-11.3883	0.207841	0.316997	41.1419	-102.198	68.2602	-10.7468	0.0817982	0.317982	24.8967	-86.6152	15.7289	-11.9938	0.00910232	0.322976	21.0176	-109.665	77.9629	-7.36147	0.165957	0.264255	29.0578	-81.0756	95.3573	-0.00304307	0.180272	0.16199	21.8576
51	20.4819	-107.959	81.6207	6.35547	0.29902	0.150794	27.7811	-159.371	68.222	-10.9626	0.206505	0.309869	39.9666	-101.199	65.8954	-10.5756	0.0796053	0.316447	24.529	-83.7399	14.6951	-11.8545	0.00376648	0.312932	20.6736	-107.294	73.0679	-7.41651	0.164681	0.26	28.3783	-76.9182	90.8182	-0.0683177	0.175595	0.160714	21.1964
52	20.8835	-98.0645	76.1625	6.2126	0.299953	0.145658	26.5587	-155.582	64.7956	-10.5495	0.206728	0.299621	38.8537	-100.2	63.5306	-10.4203	0.0800439	0.314474	24.2634	-81.5642	13.6613	-11.7167	0.00376648	0.302888	20.4801	-104.923	68.1729	-7.44141	0.166383	0.259149	27.7882	-73.1042	86.2791	-0.116685	0.171769	0.161139	20.6434
53	21.2851	-88.1703	72.6018	6.06094	0.300887	0.139356	25.4789	-151.792	61.5118	-10.1181	0.206059	0.290042	37.8172	-99.3281	61.1659	-10.2552	0.0811404	0.308553	24.114	-82.923	12.6274	-11.58	0.00251099	0.298493	20.4423	-102.649	63.2778	-7.48428	0.169787	0.258723	27.2799	-69.42	81.7399	-0.189611	0.173469	0.167942	20.2095
54	21.6867	-83.0474	74.4074	5.90851	0.302054	0.132353	24.556	-148.534	58.4719	-9.70217	0.212742	0.279127	36.8552	-99.5049	58.8011	-10.0806	0.0828947	0.302632	24.0829	-85.1628	11.7326	-11.4546	0.00188324	0.295669	20.5553	-100.742	58.3827	-7.52074	0.168085	0.258298	26.8652	-66.987	77.2008	-0.242467	0.174745	0.172194	19.9004
55	22.0884	-85.723	76.783	5.75578	0.302521	0.12605	23.8107	-149.64	55.5268	-9.28848	0.218757	0.271775	35.9769	-99.8927	56.4363	-9.91395	0.0835526	0.294518	24.1632	-88.1748	11.162	-11.3208	0.00188324	0.287508	20.8272	-100.197	53.4876	-7.56199	0.169787	0.257447	26.5447	-65.4661	72.6617	-0.291083	0.17517	0.176446	19.7252
56	22.49	-88.5746	79.651	5.61293	0.301354	0.122082	23.2552	-150.745	52.5817	-8.84156	0.223212	0.269325	35.1971	-103.641	54.0716	-9.7457	0.0839912	0.287061	24.3576	-91.7741	13.0169	-11.1855	0.00282486	0.278719	21.2481	-101.114	48.5926	-7.59715	0.164681	0.257872	26.3259	-65.7021	72.4067	-0.352068	0.180272	0.178997	19.6869
57	22.8916	-92.0223	82.5191	5.47089	0.298086	0.118581	22.9072	-151.851	49.6367	-8.41647	0.227668	0.263756	34.5087	-108.404	51.7068	-9.58424	0.0859649	0.279386	24.6598	-95.3734	17.1892	-11.0642	0.00690521	0.271814	21.8025	-102.953	43.6975	-7.62365	0.168511	0.254894	26.2089	-66.8582	74.8577	-0.40554	0.186224	0.18835	19.7848
58	23.2932	-95.7832	85.3871	5.34074	0.297386	0.110878	22.7744	-152.957	46.6916	-8.00351	0.230564	0.262865	33.9193	-113.835	49.342	-9.42074	0.0872807	0.275	25.07	-100.091	21.4917	-10.9375	0.0182046	0.269617	22.4887	-105.201	39.7004	-7.65192	0.170213	0.254894	26.1953	-68.0143	77.3088	-0.455566	0.193452	0.188776	20.0165
59	23.6948	-99.5442	88.2551	5.18996	0.294585	0.108543	22.866	-154.063	46.9194	-7.57987	0.233014	0.257964	33.4411	-119.478	46.9772	-9.2599	0.0925439	0.266447	25.5811	-107.632	25.8989	-10.792	0.0304457	0.269931	23.3016	-107.449	41.4711	-7.68379	0.169787	0.254468	26.2832	-69.1704	79.7599	-0.51871	0.198554	0.195153	20.3782
60	24.0964	-103.305	91.1231	5.03318	0.296218	0.111578	23.1761	-155.169	48.0902	-7.19872	0.237247	0.254177	33.0647	-117.156	45.2363	-8.80511	0.0934211	0.263596	24.8762	-115.784	30.3061	-10.6647	0.0430006	0.274325	24.2134	-109.901	43.2418	-7.71813	0.167234	0.253191	26.4729	-70.3739	82.211	-0.587643	0.201956	0.201956	20.8621
61	24.498	-99.9379	87.4326	4.7811	0.293417	0.108077	22.4292	-154.743	46.5754	-7.06199	0.235242	0.249944	32.1788	-114.834	43.4953	-8.34231	0.0975877	0.25943	24.2145	-113.058	27.896	-10.2859	0.0389203	0.270559	23.4421	-102.798	41.876	-7.30883	0.16383	0.248936	25.1307	-67.4159	78.5479	-0.307391	0.199405	0.193878	19.8542
62	24.8996	-96.5705	83.7418	4.55387	0.289216	0.105509	21.7527	-154.318	45.6786	-6.89781	0.22945	0.248608	31.3759	-112.565	42.0648	-7.8895	0.101096	0.254605	23.5933	-110.333	25.4857	-9.89647	0.0364093	0.265223	22.7275	-95.8984	40.5101	-6.83326	0.159574	0.247234	23.877	-64.6269	74.8846	-0.0282531	0.198129	0.183673	18.9021
63	25.3012	-93.2031	80.051	4.30489	0.283147	0.103408	21.1621	-153.893	45.4629	-6.76158	0.227445	0.244598	30.6496	-110.608	40.653	-7.43729	0.104605	0.249123	23.0186	-107.607	23.3897	-9.5217	0.0354677	0.264595	22.0627	-88.999	39.1442	-6.40791	0.153617	0.24766	22.6906	-61.8378	71.2212	0.24573	0.194728	0.176446	18.0152
64	25.7028	-89.8357	76.3602	4.05413	0.275677	0.101541	20.6605	-153.467	45.7369	-6.62591	0.222321	0.239029	30.0133	-108.65	39.2412	-6.98151	0.110088	0.243421	22.4964	-105.151	23.9542	-9.14394	0.0348399	0.262398	21.4618	-82.0995	37.7783	-5.95713	0.16	0.244255	21.6059	-59.0487	67.5579	0.509407	0.188776	0.164966	17.2037
65	26.1044	-86.8666	74.215	3.79981	0.268441	0.102007	20.255	-153.042	46.2886	-6.47595	0.213188	0.237915	29.4743	-106.693	37.8294	-6.52437	0.113158	0.236404	22.0288	-102.859	24.5789	-8.7574	0.0364093	0.256434	20.9321	-76.8481	36.4124	-5.52988	0.16383	0.243404	20.6239	-56.2596	63.8946	0.797782	0.187075	0.153061	16.4787
66	26.506	-84.7114	75.6412	3.55908	0.257003	0.104108	19.9489	-152.617	47.3569	-6.35494	0.206282	0.242816	29.0282	-104.736	36.4177	-6.07459	0.11886	0.226316	21.6171	-101.323	25.4923	-8.37182	0.0404896	0.25204	20.4742	-74.763	35.0465	-5.08459	0.160426	0.241277	19.7728	-53.4705	60.2313	1.06852	0.192177	0.144133	15.8531
67	26.9076	-82.5563	77.0675	3.31173	0.242063	0.107843	19.7497	-152.191	48.4252	-6.21269	0.195144	0.244375	28.6899	-102.779	35.0059	-5.62127	0.123246	0.212061	21.2681	-99.7869	26.4058	-7.99297	0.0417451	0.241682	20.0913	-72.7802	33.6806	-4.65594	0.15617	0.239149	19.0592	-50.7685	56.5679	1.34749	0.193452	0.140306	15.339
68	27.3092	-81.2648	78.4937	3.0669	0.228758	0.111111	19.6591	-151.766	49.4935	-6.07232	0.189797	0.250167	28.4602	-100.986	34.0448	-5.17121	0.130263	0.203289	20.9831	-99.3054	27.4985	-7.61988	0.0401758	0.233836	19.789	-70.9378	36.9108	-4.20824	0.15617	0.233191	18.5086	-48.332	52.9046	1.6219	0.201531	0.136905	14.946
69	27.7108	-80.3087	79.92	2.81915	0.224323	0.112512	19.6794	-151.341	50.7264	-5.92803	0.191802	0.257296	28.3426	-99.4184	36.0864	-4.71664	0.138158	0.198684	20.7664	-100.035	30.048	-7.23235	0.0411174	0.228814	19.5777	-69.2471	41.7786	-3.76929	0.154043	0.222553	18.1292	-47.5561	49.2413	1.89811	0.204507	0.130102	14.6834
70	28.1124	-80.1123	81.3462	2.56131	0.220588	0.116013	19.8118	-150.915	55.3731	-5.77494	0.193362	0.26331	28.3399	-97.2124	36.7366	-4.52897	0.132018	0.195833	20.3595	-101.31	33.2114	-6.8505	0.0451977	0.226616	19.4534	-67.5564	47.5028	-3.33482	0.156596	0.219574	17.9323	-47.6086	48.4472	2.20103	0.207908	0.127126	14.5569
71	28.5141	-75.0579	77.4123	2.4197	0.218487	0.116013	19.0095	-139.551	58.3481	-5.45772	0.186679	0.254177	26.7116	-95.0342	37.3868	-4.34532	0.126535	0.191886	19.9832	-96.5388	29.7436	-6.66535	0.0467671	0.222222	18.7879	-65.8633	46.8941	-3.20924	0.153191	0.214043	17.3747	-46.209	43.8713	1.91947	0.205782	0.127126	13.8819
72	28.9157	-70.4915	73.4782	2.26746	0.216153	0.120215	18.3215	-128.9	61.3231	-5.14484	0.176431	0.246603	25.1855	-93.184	38.0369	-4.15698	0.123684	0.189912	19.6412	-91.7669	27.6135	-6.47707	0.0480226	0.221281	18.1678	-64.9287	46.4077	-3.08165	0.148085	0.211489	16.9438	-44.8094	42.1648	1.67164	0.204932	0.129677	13.313
73	29.3173	-66.6056	69.544	2.12858	0.217554	0.122782	17.7568	-118.249	64.2981	-4.82436	0.168857	0.23992	23.7852	-91.3339	38.6871	-3.96991	0.12193	0.186404	19.334	-87.3483	26.222	-6.30485	0.0473949	0.220339	17.5925	-64.8859	45.9213	-2.96553	0.146809	0.212766	16.6476	-43.4098	40.4582	1.41638	0.203231	0.126276	12.8709
74	29.7189	-63.6238	65.6099	1.97326	0.218021	0.126751	17.3323	-107.598	67.2731	-4.50702	0.155714	0.236801	22.532	-89.4838	39.3372	-3.77806	0.121272	0.183553	19.0645	-83.3617	24.9721	-6.11085	0.0486503	0.220339	17.08	-64.8567	45.4349	-2.87103	0.146809	0.212766	16.4913	-42.5138	38.7517	1.14772	0.198129	0.130102	12.57
75	30.1205	-61.4111	61.751	1.81924	0.218021	0.13212	17.056	-96.9469	70.2481	-4.16687	0.144798	0.224103	21.4541	-89.5661	40.9683	-3.59356	0.120175	0.182895	18.832	-80.4076	23.9286	-5.91602	0.0492781	0.220967	16.6265	-64.9594	44.9485	-2.73618	0.14766	0.211915	16.492	-41.6896	37.0451	0.896507	0.190051	0.130102	12.4133
76	30.5221	-60.5049	58.2511	1.66857	0.218954	0.136321	16.9341	-87.4521	73.2231	-3.86357	0.144353	0.217866	20.5706	-92.0532	42.8698	-3.40887	0.120395	0.178509	18.6396	-77.4534	22.885	-5.72569	0.0508475	0.215003	16.2364	-65.6893	44.6379	-2.62341	0.15234	0.213191	16.6377	-41.1047	35.8546	0.620179	0.181548	0.128827	12.4143
77	30.9237	-59.6615	55.1791	1.52684	0.217087	0.139356	16.9708	-83.907	76.1981	-3.52084	0.143462	0.215861	19.923	-94.5403	44.7714	-3.23263	0.119956	0.172149	18.4862	-74.4993	23.49	-5.53775	0.0571249	0.210923	15.9143	-66.4191	44.4952	-2.52965	0.158298	0.211064	16.9246	-42.6882	39.8736	0.371721	0.170493	0.128827	12.5652
78	31.3253	-59.775	55.8623	1.38024	0.214052	0.139589	17.1656	-80.4307	79.1731	-3.19612	0.142571	0.219871	19.5193	-97.0274	46.6729	-3.05842	0.119518	0.166228	18.3751	-71.9429	25.7624	-5.33861	0.0665411	0.212178	15.67	-67.1489	44.3526	-2.40622	0.168936	0.209362	17.3547	-44.6254	43.8926	0.102382	0.162415	0.134779	12.8655
79	31.7269	-60.0421	58.2115	1.21057	0.209851	0.140056	17.5143	-77.5019	82.1481	-2.89704	0.146135	0.225217	19.3773	-99.5145	48.5745	-2.8678	0.120833	0.162281	18.3097	-69.8699	28.0349	-5.1571	0.0712492	0.212806	15.4975	-68.4185	44.21	-2.28346	0.175745	0.209787	17.9106	-46.5626	47.9116	-0.13028	0.151361	0.139031	13.3064
80	32.1285	-60.3093	60.9982	1.06272	0.206116	0.140289	18.0068	-74.5883	85.1231	-2.5799	0.148585	0.232791	19.5086	-95.2209	46.444	-2.78628	0.114912	0.160307	17.4234	-67.7969	30.3074	-4.98008	0.079096	0.212492	15.4035	-69.8298	44.0957	-2.17454	0.185106	0.208085	18.5811	-48.4997	52.0682	-0.403584	0.147109	0.145408	13.8729
81	32.5301	-57.4925	55.882	0.912762	0.20028	0.137955	17.034	-68.8556	84.7769	-2.41146	0.144353	0.233905	18.8344	-90.9269	44.3132	-2.70352	0.108991	0.157456	16.5782	-65.4116	28.8112	-4.96324	0.0712492	0.214689	14.8331	-68.2065	42.8507	-2.14945	0.182979	0.20766	17.8978	-46.7316	48.7385	-0.574039	0.143282	0.142432	13.0218
82	32.9317	-54.8472	50.7653	0.752892	0.196078	0.136321	16.1537	-63.2378	84.4306	-2.2628	0.144353	0.234796	18.2852	-86.633	42.1825	-2.61686	0.10307	0.157456	15.7815	-63.921	27.3148	-4.96587	0.0659134	0.216886	14.3207	-67.5435	41.6057	-2.09078	0.177872	0.205532	17.348	-44.9633	45.5461	-0.738412	0.136905	0.136905	12.2772
83	33.3333	-52.2019	47.3719	0.589587	0.195145	0.136555	15.3809	-57.9736	84.0844	-2.09648	0.145244	0.237692	17.8786	-82.339	40.0517	-2.52614	0.0973684	0.155702	15.0409	-63.0703	25.8184	-4.955	0.0602637	0.215945	13.8858	-67.2985	41.2367	-2.04468	0.175319	0.202553	16.9343	-43.1949	42.3536	-0.920988	0.125	0.131803	11.6607
84	33.7349	-50.6222	49.4023	0.421131	0.189309	0.136555	14.7318	-53.9042	83.7381	-1.95967	0.149031	0.245043	17.6187	-78.045	37.921	-2.44721	0.0942982	0.154605	14.3623	-62.284	24.5321	-4.93732	0.0590082	0.217828	13.5311	-67.0536	40.9115	-2.00774	0.170638	0.198723	16.6684	-43.3505	39.1612	-1.08019	0.107568	0.127976	11.195
85	34.1365	-52.7111	52.0035	0.248306	0.181373	0.137722	14.224	-51.6568	83.3918	-1.81417	0.15059	0.24883	17.5181	-73.751	36.0059	-2.36967	0.091886	0.152851	13.7573	-61.8642	25.2338	-4.93879	0.0577527	0.221281	13.255	-66.8392	40.5864	-1.9763	0.165532	0.198298	16.557	-44.6081	36.24	-1.23646	0.105017	0.126276	10.9013
86	34.5382	-54.8001	54.6047	0.0827246	0.169468	0.137955	13.8737	-50.3586	83.0455	-1.66435	0.157496	0.255736	17.5773	-69.457	34.8505	-2.28335	0.0905702	0.154825	13.2371	-61.4445	26.2748	-4.94297	0.056811	0.224419	13.0693	-67.1473	41.1186	-1.94514	0.159149	0.187234	16.6044	-45.8658	33.5407	-1.41528	0.104592	0.133078	10.7872
87	34.9398	-56.889	57.3906	-0.076475	0.15803	0.135387	13.6916	-49.4775	82.6992	-1.51552	0.163288	0.262865	17.7932	-65.1631	33.8676	-2.20288	0.0910088	0.152851	12.8098	-61.0247	27.6201	-4.95128	0.0590082	0.225675	12.9756	-67.4554	41.6749	-1.88705	0.155745	0.174894	16.8158	-47.1234	31.1661	-1.55295	0.105442	0.14881	10.8668
88	35.3414	-58.978	60.5717	-0.234503	0.146125	0.135154	13.6842	-49.1858	82.3529	-1.37351	0.167521	0.263088	18.1621	-60.8691	33.023	-2.12459	0.0925439	0.14693	12.4856	-60.6049	29.3273	-4.93071	0.0615191	0.229755	12.9897	-67.7635	42.9268	-1.84597	0.151915	0.166383	17.1766	-48.3811	29.4551	-1.71904	0.109694	0.16284	11.1275
89	35.743	-61.1519	63.7528	-0.394423	0.139356	0.137255	13.8532	-49.7351	82.0066	-1.22573	0.173313	0.255068	18.6738	-56.5751	33.568	-2.03682	0.0942982	0.145614	12.2741	-60.1852	31.2108	-4.91736	0.0624608	0.231325	13.0989	-68.0716	44.4232	-1.78315	0.157447	0.16383	17.682	-49.6387	29.7644	-1.89464	0.110544	0.177721	11.5611
90	36.1446	-63.9803	66.9339	-0.578156	0.129785	0.139356	14.1904	-51.5194	81.6603	-1.05867	0.178213	0.244598	19.3187	-54.347	33.3117	-2.11925	0.0820175	0.14364	11.7509	-59.7654	33.5392	-4.92626	0.0634024	0.230069	13.2934	-68.7456	46.2949	-1.7567	0.16383	0.165106	18.3137	-50.8964	32.2884	-2.04951	0.113946	0.187075	12.1507
91	36.5462	-63.3075	62.6592	-0.89738	0.122082	0.14169	13.6133	-50.7084	78.2896	-1.27378	0.167966	0.240365	18.6229	-52.147	33.0553	-2.19219	0.0673246	0.141886	11.2901	-59.538	29.3374	-5.00507	0.0561833	0.237916	12.7402	-64.0922	43.551	-1.52895	0.161277	0.161277	16.9849	-49.4099	29.9164	-2.16701	0.099915	0.179847	11.2792
92	36.9478	-62.6346	58.3844	-1.19831	0.111811	0.146825	13.1519	-49.8974	74.9187	-1.51983	0.163511	0.237024	18.0427	-51.201	32.8333	-2.28302	0.0570175	0.139912	10.8942	-59.3107	27.0074	-5.09615	0.0467671	0.244821	12.2965	-60.9344	40.807	-1.27994	0.165957	0.161277	15.7718	-47.9233	28.5664	-2.27749	0.087585	0.179422	10.5369
93	37.3494	-61.9617	54.1096	-1.50698	0.107143	0.153595	12.8149	-49.0865	71.5479	-1.74516	0.160169	0.238806	17.592	-50.9183	33.0399	-2.36026	0.0502193	0.141886	10.5758	-59.0834	25.3523	-5.18223	0.0379787	0.251099	11.9789	-57.7766	38.6034	-1.05543	0.171489	0.16	14.695	-46.4368	27.2164	-2.38373	0.0684524	0.17432	9.95305
94	37.751	-61.2888	51.6346	-1.82581	0.102007	0.1669	12.6137	-48.2755	68.1771	-1.96701	0.1546	0.241479	17.2828	-50.8409	33.2466	-2.44187	0.047807	0.143202	10.3399	-58.856	23.6971	-5.28122	0.0335844	0.252982	11.7932	-54.6188	36.8815	-0.821256	0.168085	0.162128	13.7918	-44.9502	25.8664	-2.47313	0.065051	0.166667	9.56174
95	38.1526	-60.6159	49.4129	-2.15284	0.0961718	0.176937	12.5526	-48.9601	64.8063	-2.19298	0.149922	0.245712	17.1176	-50.9327	33.4532	-2.5253	0.0453947	0.145833	10.1923	-58.6287	24.7311	-5.36344	0.0326428	0.254551	11.7566	-51.461	35.1596	-0.592344	0.170213	0.159574	13.0945	-43.4636	24.8669	-2.59221	0.0616497	0.161565	9.37158
96	38.5542	-59.9431	47.1913	-2.4917	0.0917367	0.190243	12.6332	-50.083	61.4354	-2.4178	0.15215	0.253509	17.1055	-51.3622	33.6598	-2.60444	0.0440789	0.149123	10.1376	-58.7957	27.455	-5.44627	0.0307596	0.255493	11.8617	-48.3032	33.4377	-0.363414	0.167234	0.157021	12.6388	-42.5112	25.0299	-2.6842	0.057398	0.166667	9.41054
97	38.9558	-59.2702	46.1425	-2.82152	0.0889356	0.201214	12.8555	-51.206	59.0707	-2.62658	0.151927	0.260192	17.2457	-51.7918	33.8665	-2.69521	0.0447368	0.154825	10.1749	-58.9638	30.1789	-5.53796	0.0304457	0.258945	12.1037	-45.1454	35.4049	-0.150337	0.170213	0.155745	12.4528	-41.5962	28.6152	-2.80156	0.0586735	0.173469	9.66269
98	39.3574	-58.5973	48.0389	-3.14405	0.0866013	0.214986	13.2149	-52.3289	58.6489	-2.85874	0.15059	0.271553	17.5311	-52.2213	34.0731	-2.77399	0.0495614	0.158553	10.3081	-59.132	33.2735	-5.62936	0.0338983	0.263026	12.476	-43.0119	38.7355	0.0871213	0.172766	0.157447	12.5485	-40.6812	32.658	-2.8995	0.0680272	0.193452	10.122
99	39.759	-57.9244	49.9353	-3.46919	0.0894024	0.227824	13.6989	-53.4519	58.7623	-3.07498	0.146581	0.280463	17.9583	-52.6509	34.3363	-2.86356	0.0552632	0.161623	10.5278	-59.3002	36.5242	-5.70955	0.0389203	0.264281	12.9757	-42.0962	42.0661	0.333962	0.17617	0.159149	12.9209	-40.0493	36.7007	-3.00334	0.0727041	0.212585	10.7566
100	40.1606	-57.2514	51.8316	-3.79522	0.0903361	0.239029	14.2917	-54.5748	62.4657	-3.30791	0.144798	0.292047	18.5153	-52.6906	34.097	-2.78145	0.0508772	0.158333	10.1487	-59.4684	39.7748	-5.79521	0.0430006	0.26177	13.5807	-41.1805	45.762	0.565367	0.191915	0.162128	13.5438	-39.4964	40.8175	-3.10269	0.0807823	0.22449	11.5411
101	40.5622	-51.83	48.0007	-3.91796	0.0823996	0.242063	13.6729	-53.3596	59.4286	-3.48416	0.140789	0.286924	17.8199	-52.7303	33.8577	-2.71036	0.0497807	0.157237	9.82538	-57.3553	38.5423	-5.66107	0.0430006	0.259887	13.0596	-39.5031	43.802	0.588811	0.184255	0.157447	12.8475	-39.6693	40.8153	-3.10965	0.0756803	0.224915	11.0798
102	40.9639	-48.0377	44.3093	-4.04805	0.0742297	0.243464	13.1396	-52.1452	56.3914	-3.64738	0.138784	0.28581	17.2054	-52.77	33.6185	-2.6283	0.047807	0.154825	9.56987	-55.2423	37.8127	-5.52019	0.0404896	0.260515	12.6307	-37.8258	41.842	0.626506	0.177447	0.155745	12.2809	-39.8422	40.8131	-3.11736	0.0697279	0.224065	10.6926
103	41.3655	-47.9931	40.7157	-4.17955	0.0681606	0.247899	12.7037	-50.9308	53.3543	-3.80254	0.133437	0.281354	16.6794	-52.8097	33.5312	-2.54471	0.0473684	0.147149	9.38419	-53.1965	37.398	-5.36383	0.0389203	0.258318	12.3073	-36.2864	39.882	0.67482	0.172766	0.153191	11.8607	-40.0152	40.811	-3.11026	0.0646259	0.21216	10.3924
104	41.7671	-47.9893	37.1222	-4.30695	0.0639589	0.25	12.3772	-49.7164	50.3171	-3.96612	0.128982	0.27935	16.2482	-52.8494	33.6692	-2.47953	0.045614	0.138377	9.26742	-51.4828	37.4531	-5.22338	0.0386064	0.25769	12.0858	-34.8618	38.1368	0.687658	0.165106	0.153191	11.6118	-40.1881	40.8088	-3.10279	0.0620748	0.206633	10.1816
105	42.1687	-47.9855	35.9189	-4.43903	0.0630252	0.249533	12.1668	-48.502	47.2799	-4.13098	0.126309	0.279572	15.9196	-52.8891	33.8072	-2.38975	0.0462719	0.136184	9.2345	-49.9806	37.5081	-5.09011	0.0423729	0.254551	11.9731	-33.4373	41.2414	0.701075	0.16	0.145957	11.5424	-40.361	40.8067	-3.10506	0.0578231	0.196854	10.0643
106	42.5703	-47.9817	35.9956	-4.5544	0.0606909	0.247199	12.0866	-47.2876	44.2428	-4.30529	0.126532	0.283359	15.6974	-53.1543	34.0321	-2.30124	0.0480263	0.13443	9.27846	-48.4783	37.5632	-4.94137	0.0489642	0.250471	11.9827	-32.0127	44.5025	0.750009	0.159149	0.139149	11.6503	-40.5339	40.8045	-3.09528	0.0565476	0.192602	10.051
107	42.9719	-47.9778	36.2916	-4.68743	0.0588235	0.247666	12.1253	-46.0733	42.0541	-4.47905	0.1272	0.286478	15.5895	-53.4545	34.3007	-2.2332	0.0493421	0.134211	9.39318	-50.8254	37.6182	-4.80161	0.0543001	0.248588	12.1044	-32.5328	47.7636	0.76172	0.157872	0.139574	11.9359	-40.7068	40.8024	-3.09794	0.0552721	0.193452	10.133
108	43.3735	-47.974	37.0611	-4.81451	0.0583567	0.248833	12.2923	-46.4287	40.5012	-4.6457	0.126532	0.289374	15.5995	-53.7548	34.5694	-2.16052	0.0515351	0.138596	9.58276	-54.995	37.6925	-4.66139	0.0652856	0.249215	12.34	-35.4399	51.0248	0.791023	0.161702	0.145957	12.3853	-40.8798	40.8002	-3.09929	0.0595238	0.195153	10.3134
109	43.7751	-47.9702	37.8307	-4.9466	0.0581232	0.251401	12.5774	-48.4841	39.8627	-4.81716	0.125418	0.299621	15.7243	-54.1259	34.8379	-2.09362	0.0618421	0.141228	9.84063	-59.1647	38.1917	-4.51532	0.071877	0.247646	12.6843	-38.3469	54.2859	0.805208	0.165957	0.157021	12.9856	-41.0527	40.7981	-3.11464	0.0667517	0.191752	10.5834
110	44.1767	-50.0756	38.6001	-5.06996	0.0569561	0.252101	12.9765	-50.6825	40.8637	-4.9704	0.128091	0.308978	15.9681	-53.6729	33.6358	-1.9328	0.0596491	0.134211	9.56856	-63.3339	38.6906	-4.38779	0.0794099	0.249215	13.1204	-41.3483	57.5755	0.840587	0.171489	0.163404	13.7105	-41.3139	40.7957	-3.08924	0.0718537	0.192602	10.9501
111	44.5783	-47.8709	38.3325	-5.05887	0.0506536	0.255369	12.4431	-50.2471	37.5365	-5.09335	0.117398	0.302294	15.3673	-53.4752	32.4338	-1.77218	0.0565789	0.127193	9.36552	-60.9219	36.3946	-4.26915	0.071877	0.244507	12.3531	-39.3959	54.0834	0.712624	0.169362	0.152766	12.9937	-38.4185	36.5652	-3.03405	0.0654762	0.195153	10.3086
112	44.9799	-46.7276	38.0648	-5.02511	0.0448179	0.255135	12.0058	-49.9464	34.2093	-5.22483	0.109601	0.302517	14.8542	-53.6888	31.2317	-1.63831	0.0583333	0.121272	9.2319	-58.5099	35.4696	-4.14135	0.066855	0.237916	11.6735	-41.5893	50.6203	0.595356	0.161702	0.144255	12.4208	-35.6115	32.3347	-3.0142	0.0612245	0.194303	9.73588
113	45.3815	-46.1082	37.7971	-5.00646	0.039916	0.254902	11.6608	-50.3646	30.949	-5.35262	0.103809	0.300958	14.4414	-53.9025	30.0296	-1.4967	0.0609649	0.115351	9.17426	-56.0979	34.7963	-4.02046	0.0615191	0.229127	11.0918	-43.7828	47.1571	0.497657	0.154894	0.140851	12.0122	-32.8045	28.1042	-2.98679	0.0556973	0.191327	9.26364
114	45.7831	-45.4888	37.5294	-5.00275	0.0375817	0.254435	11.4154	-50.8786	27.697	-5.4755	0.0995767	0.298285	14.1394	-54.1161	28.8275	-1.3432	0.0664474	0.113596	9.19693	-53.6858	34.1979	-3.9152	0.0571249	0.225361	10.6234	-45.9763	43.6939	0.3886	0.154043	0.13617	11.7892	-31.8848	23.9942	-2.94597	0.0518707	0.188776	8.90445
115	46.1847	-44.8695	37.2617	-4.97041	0.0352474	0.253501	11.2974	-51.6276	27.6517	-5.59151	0.0986857	0.300958	13.9552	-54.601	27.6255	-1.20039	0.0739035	0.112281	9.29769	-51.2738	33.5994	-3.79917	0.0511613	0.216573	10.2927	-48.1697	40.2308	0.274867	0.154043	0.132766	11.7582	-31.9523	25.1971	-2.89032	0.0488946	0.180697	8.67168
116	46.5863	-44.2501	36.9941	-4.93863	0.0359477	0.254202	11.2967	-52.4483	29.2487	-5.71706	0.0962352	0.304745	13.8881	-55.736	27.261	-1.06142	0.0820175	0.113816	9.47458	-48.8618	33.0009	-3.68044	0.0473949	0.211237	10.1103	-50.3632	36.7676	0.157346	0.151064	0.135319	11.9187	-32.0198	28.7792	-2.87058	0.0480442	0.180272	8.56095
117	46.988	-43.6307	36.7264	-4.89464	0.0396825	0.256769	11.4168	-53.2691	30.8984	-5.84473	0.0937848	0.306973	13.9417	-56.8711	29.9495	-0.915894	0.0921053	0.112939	9.72169	-46.4498	32.4025	-3.55165	0.047081	0.206842	10.087	-52.5567	33.4446	0.0659054	0.157021	0.137447	12.2681	-32.0873	32.3612	-2.81646	0.045068	0.184524	8.60216
118	47.3896	-43.2205	36.4587	-4.87464	0.0466853	0.257003	11.6407	-54.0898	32.7251	-5.96723	0.0873246	0.31321	14.1177	-58.1112	33.3206	-0.761906	0.103509	0.116447	10.0354	-44.0377	31.804	-3.45379	0.049592	0.20182	10.2077	-54.7501	36.5719	-0.0593793	0.157872	0.142553	12.7884	-32.1548	35.9433	-2.78282	0.0505952	0.189201	8.77189
119	47.7912	-42.8889	36.191	-4.84923	0.0576564	0.259804	11.974	-54.9389	34.6446	-6.09107	0.0862107	0.313433	14.4098	-59.8962	36.6914	-0.621811	0.114254	0.119737	10.4072	-41.6257	33.2722	-3.31992	0.0552417	0.199623	10.4937	-56.9436	40.1322	-0.183313	0.171915	0.151489	13.4583	-32.3453	39.5254	-2.74405	0.0569728	0.191752	9.07132
120	48.1928	-44.7913	36.235	-4.83143	0.0655929	0.260037	12.4042	-56.0259	36.6315	-6.20774	0.0902205	0.317888	14.8145	-56.9773	36.9436	-0.602594	0.107895	0.117982	10.1108	-44.2083	38.1478	-3.2214	0.0627746	0.198054	10.9063	-59.1367	43.6918	-0.283613	0.176596	0.165532	14.2603	-32.8129	43.1071	-2.71123	0.0595238	0.194728	9.4864
121	48.5944	-44.9725	32.6579	-4.81121	0.0604575	0.256303	11.881	-53.4243	34.9567	-6.20824	0.085988	0.316106	14.4497	-54.3619	37.221	-0.577011	0.103289	0.117544	9.88357	-41.6626	31.5881	-3.18912	0.0577527	0.194288	10.2106	-57.0477	39.3927	-0.353244	0.164255	0.158298	13.7216	-29.144	43.215	-2.53194	0.0442177	0.178997	8.96401
122	48.996	-45.7522	29.0809	-4.7753	0.055789	0.254669	11.4646	-52.2728	33.2819	-6.21237	0.0842058	0.316997	14.1621	-51.9724	37.4983	-0.57221	0.1	0.117544	9.7314	-39.1168	26.5327	-3.14946	0.0530446	0.196485	9.64238	-55.3093	35.0936	-0.454974	0.153617	0.150638	13.3069	-29.5512	43.8618	-2.37336	0.0416667	0.16369	8.59581
123	49.3976	-46.5319	25.5038	-4.73879	0.0527544	0.247899	11.1609	-51.7296	31.6071	-6.22372	0.0804188	0.313878	13.9525	-49.583	37.7756	-0.539639	0.0986842	0.117544	9.66084	-38.0705	27.1965	-3.12815	0.0483365	0.193974	9.21831	-54.0092	37.4432	-0.508339	0.141277	0.151489	13.0287	-30.5795	44.5087	-2.21385	0.0391156	0.152211	8.4089
124	49.7992	-47.3116	22.099	-4.69902	0.0483193	0.244865	10.9808	-52.7487	29.9323	-6.21702	0.0768545	0.313656	13.8375	-47.3412	38.053	-0.529975	0.0958333	0.11864	9.66923	-38.7678	27.8603	-3.10613	0.0430006	0.192718	8.96468	-52.7092	41.1146	-0.584166	0.132766	0.146809	12.8916	-31.6206	45.1556	-2.05776	0.0382653	0.136905	8.41649
125	50.2008	-48.0913	21.2903	-4.67994	0.0452848	0.242063	10.9186	-54.9966	28.5806	-6.20616	0.0748496	0.313878	13.8131	-45.7726	38.3303	-0.520838	0.0967105	0.121053	9.75915	-40.1087	28.5242	-3.07794	0.0404896	0.191149	8.89799	-52.4049	45.0805	-0.645641	0.134468	0.146809	12.908	-32.6617	45.8024	-1.89966	0.0420918	0.129677	8.62027
126	50.6024	-49.2197	21.2506	-4.66283	0.0452848	0.233894	10.9858	-57.415	29.576	-6.21259	0.0750724	0.314547	13.8695	-44.2041	38.7413	-0.506345	0.101096	0.123465	9.92847	-42.1442	29.1948	-3.05563	0.0458255	0.182988	9.01845	-52.1367	49.0465	-0.722659	0.135745	0.146383	13.0704	-33.7027	46.4493	-1.72759	0.0578231	0.125	9.00672
127	51.004	-50.6991	22.6569	-4.63408	0.0466853	0.23226	11.1845	-59.8333	30.5714	-6.20047	0.0775228	0.318111	14.0209	-43.3412	39.6532	-0.494847	0.112061	0.125658	10.1727	-44.4763	30.1411	-3.03045	0.0533584	0.186755	9.32132	-52.8581	53.0124	-0.807612	0.134468	0.148511	13.3751	-35.1543	48.0439	-1.57997	0.0693027	0.12415	9.54582
128	51.4056	-52.1785	24.9207	-4.59757	0.0466853	0.229225	11.509	-62.5334	32.3164	-6.21985	0.080196	0.320339	14.2437	-42.4797	40.565	-0.488296	0.11864	0.130044	10.4859	-46.8084	31.0874	-2.98755	0.0602637	0.182674	9.79444	-53.7415	56.9784	-0.889104	0.136596	0.157447	13.8122	-36.6798	49.7345	-1.41422	0.077381	0.131803	10.2216
129	51.8072	-53.8398	30.4592	-4.57818	0.0497199	0.229458	11.9352	-65.2692	34.9654	-6.21117	0.0846514	0.32368	14.5609	-41.6181	41.4766	-0.462075	0.12807	0.135307	10.8641	-49.1405	32.0337	-2.97223	0.0684244	0.184244	10.4046	-54.6992	60.9443	-0.971306	0.134468	0.164681	14.3704	-38.263	52.5839	-1.26249	0.0888605	0.143707	11.0045
130	52.2088	-55.9404	35.9964	-4.53604	0.0569561	0.232026	12.4714	-68.0044	38.0564	-6.2078	0.0915571	0.326576	14.9515	-39.874	40.3286	-0.511341	0.120175	0.133553	10.5614	-51.4717	32.9796	-2.95296	0.0781544	0.185813	11.1335	-56.2553	64.9091	-1.04574	0.137447	0.174468	15.0377	-39.963	55.4855	-1.08632	0.10119	0.150085	11.8785
131	52.6104	-52.139	32.6803	-4.4802	0.0494865	0.226424	11.8979	-66.3345	37.8482	-6.17531	0.0864335	0.329027	14.5996	-38.1299	39.1807	-0.534223	0.116667	0.132456	10.3111	-47.13	31.6082	-2.84278	0.0778406	0.182046	10.6292	-55.264	60.5584	-0.860882	0.140426	0.168085	14.3988	-36.7709	51.5874	-0.795739	0.0977891	0.142432	10.8253
132	53.012	-52.0184	29.3642	-4.43446	0.0448179	0.221055	11.3949	-64.6646	37.7264	-6.15148	0.0835375	0.331031	14.3133	-36.3857	38.0328	-0.562981	0.113377	0.130921	10.114	-42.7882	30.2395	-2.70767	0.0747018	0.180163	10.2171	-54.2726	56.2076	-0.676245	0.143404	0.165957	13.8865	-33.5787	48.0784	-0.50414	0.0948129	0.126276	9.8647
133	53.4137	-52.1184	26.0481	-4.38849	0.0403828	0.21592	10.9772	-63.0848	37.7826	-6.10886	0.0768545	0.329249	14.1088	-34.6416	36.8849	-0.587285	0.111623	0.13136	9.97599	-38.4465	31.7114	-2.58293	0.0712492	0.18393	9.89597	-53.2813	51.8568	-0.481986	0.15234	0.166383	13.5145	-30.6886	44.5693	-0.185532	0.0901361	0.10034	9.03072
134	53.8153	-52.2184	22.732	-4.32739	0.0357143	0.212885	10.6601	-61.5551	37.8388	-6.07612	0.0721764	0.327244	13.9771	-33.7668	36.0962	-0.621297	0.108772	0.134211	9.89733	-37.2493	34.2314	-2.46987	0.0684244	0.185185	9.67711	-52.29	47.506	-0.297804	0.164255	0.165957	13.294	-28.1756	41.0603	0.12798	0.0863095	0.0841837	8.3575
135	54.2169	-52.3185	20.3289	-4.27562	0.0329132	0.20775	10.4429	-60.0254	38.4634	-6.03899	0.0712854	0.329695	13.9266	-33.7861	35.5276	-0.656518	0.107675	0.138596	9.88055	-37.2242	36.7514	-2.34986	0.0734463	0.185185	9.57047	-51.2987	43.1552	-0.0811122	0.177021	0.161277	13.2353	-25.6626	37.5513	0.436887	0.0888605	0.0744048	7.88906
136	54.6185	-52.4185	20.1518	-4.23337	0.0296452	0.207983	10.3332	-58.4956	41.1752	-6.01388	0.0703943	0.325462	13.9513	-33.8054	35.2155	-0.679393	0.108991	0.142982	9.92679	-37.199	39.2713	-2.2218	0.0740741	0.183302	9.57921	-50.3074	38.8045	0.121672	0.191915	0.166809	13.3387	-23.3909	34.7435	0.733847	0.100765	0.0671769	7.65766
137	55.0201	-52.5185	20.5954	-4.16199	0.0275444	0.201681	10.3482	-56.9659	43.8871	-5.98797	0.0695032	0.327913	14.0556	-33.8246	35.281	-0.708226	0.109649	0.144298	10.0342	-37.1738	41.7913	-2.11349	0.0740741	0.182988	9.70013	-49.3161	40.4542	0.340295	0.195319	0.16	13.599	-23.4771	32.7147	1.05069	0.109269	0.0586735	7.68809
138	55.4217	-52.6185	24.8255	-4.12655	0.0261438	0.196545	10.4621	-55.4362	46.5989	-5.95928	0.0699488	0.320116	14.2396	-33.893	36.2225	-0.738513	0.111184	0.145833	10.2006	-37.1487	44.3113	-2.00045	0.0772128	0.181419	9.93361	-48.3248	45.3802	0.524873	0.196596	0.159574	14.0101	-23.8093	32.4135	1.35254	0.121599	0.0561224	7.97673
139	55.8233	-55.7401	29.0556	-4.07584	0.0277778	0.194444	10.6914	-53.9065	49.3107	-5.92884	0.0728447	0.317888	14.4998	-35.8854	37.5117	-0.758766	0.112719	0.147368	10.4238	-37.1235	46.8313	-1.87225	0.081607	0.175769	10.2719	-49.7901	50.3062	0.734868	0.199574	0.158723	14.557	-25.2491	34.6884	1.64444	0.134779	0.0527211	8.49929
140	56.2249	-59.3105	33.6351	-4.00897	0.0294118	0.188142	11.03	-53.1106	52.1971	-5.90218	0.0779684	0.31321	14.8283	-36.4109	37.3671	-0.634499	0.108991	0.138816	10.0693	-39.1157	49.3503	-1.76405	0.0872567	0.168864	10.6998	-54.3667	55.231	0.93609	0.201277	0.158298	15.2274	-26.749	41.4922	1.96354	0.145408	0.0539966	9.20847
141	56.6265	-57.0938	31.1919	-3.93959	0.0261438	0.189776	10.4805	-49.7296	50.9856	-5.70799	0.0732903	0.314769	14.4073	-36.9363	37.3593	-0.513588	0.104605	0.13136	9.78491	-38.9784	46.5319	-1.71612	0.0809793	0.157878	10.1427	-53.1918	53.1124	0.920781	0.202553	0.154468	14.5022	-26.9496	37.668	1.77714	0.135204	0.0514456	8.59564
142	57.0281	-54.8772	28.7488	-3.86827	0.0242764	0.189776	10.008	-49.096	49.8575	-5.51503	0.0699488	0.314769	14.0707	-37.4618	37.5951	-0.387993	0.101316	0.120833	9.57868	-38.8411	43.7135	-1.67333	0.0740741	0.154426	9.70027	-52.0169	51.1676	0.925019	0.197872	0.151489	13.9327	-27.1503	33.8886	1.57355	0.128401	0.0539966	8.09833
143	57.4297	-52.6605	26.3056	-3.77426	0.0203081	0.188842	9.63178	-49.1762	48.8242	-5.32212	0.0690577	0.315438	13.8264	-37.9872	37.831	-0.281973	0.0971491	0.11557	9.45411	-38.7038	40.8951	-1.63377	0.0740741	0.150973	9.38894	-50.842	51.3233	0.92704	0.191915	0.145106	13.534	-27.351	30.1093	1.42137	0.123299	0.0531463	7.72491
144	57.8313	-50.4438	23.8625	-3.69811	0.0200747	0.185107	9.34483	-49.9158	47.9089	-5.13841	0.0715081	0.307195	13.675	-38.5127	38.0669	-0.161032	0.095614	0.110088	9.4154	-38.5665	38.0767	-1.57997	0.0734463	0.146579	9.22629	-49.6671	51.779	0.918786	0.188936	0.143404	13.3284	-27.5517	26.33	1.25678	0.117347	0.0539966	7.51149
145	58.2329	-48.2271	21.4193	-3.60974	0.0217087	0.180205	9.171	-50.6554	46.9936	-4.93938	0.073513	0.300735	13.6291	-39.0381	38.3027	-0.040528	0.0995614	0.106579	9.46357	-38.4292	35.2583	-1.54711	0.0743879	0.146265	9.2152	-48.4922	53.9903	0.91687	0.187234	0.149362	13.3185	-28.7904	23.8206	1.08391	0.11182	0.0548469	7.46628
146	58.6345	-46.0104	18.9762	-3.53536	0.024043	0.180205	9.10399	-51.4645	46.0782	-4.73928	0.0766318	0.286255	13.684	-39.8481	38.5698	0.0769042	0.103509	0.103509	9.59588	-38.2919	32.4399	-1.49853	0.0768989	0.145323	9.36083	-47.3173	56.9573	0.879209	0.183404	0.154043	13.5079	-31.6499	21.4578	0.902189	0.112245	0.0565476	7.59153
147	59.0361	-44.044	18.4575	-3.45077	0.0275444	0.185341	9.15594	-52.5609	45.7324	-4.54541	0.0790822	0.272889	13.8354	-40.7354	39.1222	0.205246	0.111184	0.104167	9.81086	-39.575	29.6215	-1.4617	0.0806654	0.145323	9.65173	-46.1424	60.7846	0.880986	0.184255	0.15617	13.8857	-34.5095	21.8483	0.726472	0.110544	0.0595238	7.88155
148	59.4378	-43.2203	20.7615	-3.36795	0.03338	0.187208	9.32101	-53.6573	46.7468	-4.35531	0.0833148	0.265538	14.083	-41.6227	39.6746	0.325541	0.122588	0.108553	10.1025	-41.737	31.3528	-1.42358	0.0900816	0.144068	10.0745	-49.431	65.0165	0.866206	0.184255	0.157447	14.4429	-37.369	24.7367	0.603337	0.105017	0.065051	8.31256
149	59.8394	-43.5209	23.4127	-3.28578	0.0380486	0.189776	9.59404	-54.7537	47.7613	-4.16666	0.0871018	0.265761	14.4209	-42.5094	40.2264	0.445845	0.132456	0.112939	10.464	-45.5105	34.881	-1.37245	0.0976146	0.144382	10.6174	-54.4782	69.2484	0.852959	0.187234	0.165532	15.1551	-40.2285	28.2361	0.414898	0.112245	0.067602	8.87135
150	60.241	-43.8213	26.4532	-3.19777	0.0448179	0.195612	9.96694	-57.4485	48.775	-3.96234	0.0904433	0.261083	14.8483	-39.4104	38.9105	0.389709	0.122588	0.106798	9.82599	-49.9745	38.4073	-1.33602	0.102323	0.141871	11.2614	-59.6388	73.5819	0.817191	0.186809	0.172766	16.0025	-43.0868	31.7341	0.256586	0.113946	0.0722789	9.53674
151	60.6426	-43.3262	24.76	-3.23732	0.036648	0.190009	9.51123	-53.9657	46.2422	-3.88889	0.0933393	0.25685	14.4426	-36.4757	38.8088	0.330953	0.112281	0.100439	9.25506	-47.556	33.6266	-1.36948	0.0919648	0.133082	10.2908	-60.0565	67.7491	0.772706	0.176596	0.159149	15.1183	-39.679	27.6708	0.273799	0.104167	0.0671769	8.86218
152	61.0442	-42.8312	23.1061	-3.27007	0.0287115	0.186275	9.15743	-52.0654	43.7094	-3.81742	0.0960125	0.251058	14.1165	-34.4617	38.8993	0.278554	0.103509	0.0921053	8.76551	-45.3109	29.1028	-1.39146	0.0797238	0.128688	9.47195	-60.4743	61.9163	0.751988	0.171064	0.149787	14.3495	-39.1499	23.6075	0.285819	0.0922619	0.0663265	8.28443
153	61.4458	-42.3669	21.7156	-3.30128	0.0217087	0.185107	8.9149	-51.1891	41.1767	-3.74601	0.0973491	0.244598	13.873	-32.4477	39.5552	0.220296	0.0914474	0.0839912	8.37072	-43.0658	24.579	-1.44194	0.0712492	0.122724	8.8409	-60.892	56.0834	0.708589	0.167234	0.142553	13.7195	-39.7758	23.6802	0.285464	0.0816327	0.0654762	7.82824
154	61.8474	-42.2443	20.3251	-3.35159	0.0200747	0.184174	8.78474	-50.4759	38.9948	-3.64878	0.099354	0.241034	13.7255	-30.4338	40.2398	0.163821	0.0844298	0.0791667	8.08434	-40.8207	23.8028	-1.47142	0.0634024	0.12806	8.44601	-61.3098	50.2506	0.650701	0.165532	0.140426	13.2468	-40.4017	25.3635	0.31031	0.0744048	0.0629252	7.51076
155	62.249	-42.1217	18.9346	-3.37101	0.0217087	0.185341	8.79114	-49.7628	37.9766	-3.56908	0.104032	0.236801	13.6648	-30.9995	40.9244	0.106552	0.079386	0.075	7.91885	-38.5755	24.6912	-1.51876	0.061833	0.137163	8.31445	-61.7275	44.4178	0.591635	0.163404	0.13617	12.9422	-41.0277	27.0468	0.327577	0.0701531	0.0625	7.35292
156	62.6506	-41.9992	22.1741	-3.40573	0.0242764	0.186741	8.91926	-49.0496	43.0995	-3.5001	0.104923	0.234128	13.6927	-32.0136	41.609	0.0601392	0.0763158	0.0745614	7.88131	-36.4055	26.0781	-1.55857	0.0646579	0.139674	8.46417	-62.1452	43.6063	0.547589	0.169787	0.135745	12.8213	-41.6536	28.7301	0.34343	0.065051	0.0637755	7.36326
157	63.0522	-41.8766	26.6458	-3.43348	0.0242764	0.188142	9.16999	-48.3365	48.2224	-3.41567	0.105369	0.235687	13.8168	-33.0375	42.2936	0.00325993	0.0776316	0.0763158	7.97452	-34.2874	27.4651	-1.59989	0.0737602	0.139674	8.87976	-62.563	45.4376	0.509227	0.173191	0.131064	12.89	-42.5871	30.4134	0.373239	0.0646259	0.0637755	7.53778
158	63.4538	-41.754	31.1176	-3.45689	0.0296452	0.194444	9.53149	-48.0448	53.3453	-3.33847	0.107374	0.236133	14.0295	-34.0669	42.9782	-0.0524315	0.0785088	0.0848684	8.19382	-35.2237	28.852	-1.62931	0.0844319	0.143754	9.52837	-62.9807	47.2689	0.444104	0.177447	0.130638	13.1424	-44.0401	32.0967	0.361719	0.0722789	0.0637755	7.87476
159	63.8554	-42.757	35.988	-3.48384	0.0352474	0.197946	9.99128	-47.8411	58.4682	-3.26665	0.109824	0.238138	14.3262	-35.3873	43.6618	-0.0988348	0.0833333	0.097807	8.52818	-39.6332	30.2389	-1.66637	0.0900816	0.150031	10.3643	-63.3985	49.1002	0.388786	0.178723	0.130638	13.571	-45.493	33.78	0.386365	0.0782313	0.0633503	8.34874
160	64.257	-44.3775	40.8628	-3.5245	0.0431839	0.19958	10.531	-48.9592	63.5894	-3.18651	0.110938	0.241256	14.7045	-33.7312	40.2307	-0.116035	0.079386	0.0953947	8.20997	-45.2933	31.8341	-1.70088	0.0951036	0.156937	11.3454	-63.855	50.93	0.314286	0.178723	0.131064	14.1571	-47.3426	35.4618	0.393252	0.085034	0.0646259	8.93799
161	64.6586	-41.1866	35.659	-3.43947	0.0413165	0.194211	10.2165	-51.0263	61.7305	-3.18667	0.103364	0.234351	14.1868	-32.075	36.8999	-0.124024	0.0769737	0.0938596	7.986	-43.4149	32.5363	-1.70924	0.0900816	0.151915	10.7673	-59.8077	46.9359	0.279557	0.167234	0.122979	13.176	-44.7652	31.2944	0.314541	0.0820578	0.0701531	8.50884
162	65.0602	-37.9957	30.4551	-3.34456	0.0401494	0.188842	9.98637	-53.5134	59.8716	-3.17716	0.0986857	0.225217	13.7479	-30.4232	34.0267	-0.144312	0.0745614	0.0921053	7.86463	-41.5365	33.2771	-1.72221	0.0847458	0.152228	10.3261	-55.8002	42.9419	0.190906	0.154043	0.118723	12.2768	-42.6014	27.127	0.226177	0.0846088	0.0727041	8.17079
163	65.4618	-38.5962	27.5174	-3.26289	0.0417834	0.187208	9.83708	-56.0005	58.0127	-3.17239	0.093562	0.219425	13.3908	-31.8724	31.1535	-0.151281	0.0710526	0.0916667	7.85264	-42.575	34.322	-1.73989	0.0759573	0.149718	10.0408	-51.9546	38.9478	0.146447	0.144255	0.114043	11.4741	-40.6941	22.9596	0.167506	0.0948129	0.0769558	7.93334
164	65.8635	-40.4581	29.7753	-3.18262	0.0413165	0.18254	9.77817	-58.4877	56.3994	-3.15496	0.0853197	0.213411	13.1273	-35.5538	29.4581	-0.167875	0.0699561	0.0934211	7.94612	-45.1277	35.3669	-1.75201	0.0665411	0.150031	9.92335	-48.1766	35.2913	0.0648077	0.130638	0.118298	10.794	-38.7867	20.2408	0.09421	0.0952381	0.0803571	7.80699
165	66.2651	-42.32	32.0332	-3.08474	0.0455182	0.182306	9.81836	-61.3472	54.8026	-3.14668	0.0795277	0.203609	12.9578	-39.2351	29.4145	-0.179052	0.0743421	0.0951754	8.14446	-47.6805	36.4119	-1.7605	0.0655995	0.150659	9.97969	-44.3986	36.5156	-0.0237155	0.121702	0.119574	10.257	-37.055	20.307	0.0366507	0.0871599	0.0858844	7.79692
166	66.6667	-44.3126	34.2911	-3.01406	0.0459851	0.178805	9.93883	-64.2879	53.2059	-3.14797	0.0744041	0.199376	12.8847	-42.9164	30.5247	-0.195532	0.0800439	0.0964912	8.44017	-50.2333	37.4568	-1.7633	0.0734463	0.153484	10.2106	-40.6206	37.74	-0.110906	0.114043	0.122553	9.88944	-35.5735	23.0356	-0.0437175	0.0837585	0.087585	7.90535
167	67.0683	-47.9966	36.5489	-2.90813	0.0504202	0.176471	10.1575	-67.2286	51.8487	-3.13645	0.0759635	0.196035	12.9163	-46.5978	31.712	-0.204594	0.0842105	0.0975877	8.82496	-52.7861	38.5017	-1.77328	0.0800377	0.163214	10.599	-37.4141	38.9644	-0.200161	0.109362	0.119149	9.71146	-34.092	25.9317	-0.124513	0.0858844	0.0926871	8.12423
168	67.4699	-51.8206	38.8068	-2.81639	0.0534547	0.177171	10.4549	-70.1693	50.7574	-3.12082	0.0784139	0.193139	13.0511	-50.2791	33.9171	-0.217767	0.0890351	0.0997807	9.28424	-55.3389	40.4279	-1.77977	0.0903955	0.170119	11.1324	-37.7224	40.1887	-0.282613	0.105532	0.11617	9.73299	-32.6104	28.8278	-0.216565	0.0880102	0.0994898	8.44831
169	67.8715	-55.6446	41.0647	-2.7274	0.057423	0.176704	10.829	-73.1101	49.666	-3.11786	0.0819782	0.194253	13.28	-53.9586	36.1645	-0.228435	0.0969298	0.1	9.80829	-57.8917	43.3156	-1.78427	0.100753	0.17828	11.7899	-38.0308	41.4131	-0.361535	0.11234	0.125106	9.9503	-32.9615	31.7239	-0.280029	0.0905612	0.112245	8.86584
170	68.2731	-59.4661	43.3207	-2.62954	0.0618581	0.179505	11.2721	-76.0485	48.5747	-3.10277	0.085988	0.19648	13.6035	-51.1165	33.2793	-0.195518	0.0901316	0.0975877	9.46319	-60.4427	46.2018	-1.80197	0.110169	0.185185	12.5517	-40.4084	42.6361	-0.423899	0.114043	0.13617	10.3523	-35.6214	34.6185	-0.328261	0.0901361	0.123299	9.36303
171	68.6747	-54.2921	38.8717	-2.71502	0.0553221	0.177871	10.5338	-71.0616	47.6237	-3.02888	0.0806416	0.193584	12.9168	-48.2743	31.8103	-0.161598	0.0848684	0.0949561	9.18183	-56.8821	43.6822	-1.79554	0.0985562	0.180477	11.7164	-37.6123	39.0479	-0.614932	0.0961702	0.123404	9.36466	-33.5223	32.2626	-0.384681	0.0846088	0.116071	8.97966
172	69.0763	-49.1182	34.4227	-2.79623	0.0513539	0.180906	9.88017	-66.9357	46.6726	-2.94557	0.0759635	0.191357	12.3088	-45.4322	31.6438	-0.131789	0.0826754	0.0925439	8.97082	-53.3214	41.1681	-1.76329	0.0878845	0.173258	10.9792	-36.8997	35.7043	-0.812079	0.0893617	0.116596	8.57672	-31.4233	30.2153	-0.411303	0.0837585	0.111395	8.7024
173	69.4779	-43.9443	30.301	-2.87805	0.0485528	0.183473	9.32705	-62.9019	45.7216	-2.88971	0.0715081	0.193362	11.7826	-42.5901	31.4772	-0.0946437	0.0824561	0.0912281	8.83365	-49.7608	38.654	-1.76671	0.081607	0.161017	10.3512	-36.3936	32.7091	-0.994689	0.0804255	0.101702	8.05857	-29.3242	28.4952	-0.451926	0.0829082	0.107143	8.5393
174	69.8795	-38.8557	26.31	-2.95154	0.0462185	0.183007	8.89471	-59.3003	44.7705	-2.81882	0.0699488	0.195366	11.3608	-41.9486	31.7004	-0.0685889	0.0850877	0.0901316	8.77418	-46.2002	36.1398	-1.75555	0.0753296	0.151287	9.86693	-35.8874	29.7138	-1.17547	0.0757447	0.109362	7.84833	-27.7322	28.4499	-0.481542	0.0812075	0.108844	8.50042
175	70.2811	-37.7067	22.5744	-3.02998	0.0424837	0.180439	8.59648	-56.1607	43.8195	-2.74892	0.0717309	0.196035	11.051	-41.4644	32.4976	-0.0248124	0.0864035	0.0899123	8.79548	-42.6395	33.6257	-1.73886	0.0706215	0.149404	9.54283	-35.3813	26.7186	-1.37758	0.0731915	0.126383	7.97222	-27.8229	28.4046	-0.498148	0.087585	0.116071	8.58899
176	70.6827	-41.1291	22.5971	-3.10668	0.0378151	0.178805	8.4501	-53.021	42.8684	-2.65973	0.0766318	0.195812	10.8673	-40.9802	33.7155	0.00153543	0.0894737	0.0866228	8.89677	-39.1582	31.1116	-1.71955	0.0649718	0.14752	9.39308	-34.8751	23.8693	-1.56189	0.0714894	0.151489	8.42396	-28.9387	28.481	-0.524627	0.0982143	0.121599	8.79442
177	71.0843	-44.5515	22.7843	-3.18448	0.0326797	0.176237	8.46168	-49.8814	42.0942	-2.59448	0.0804188	0.196258	10.8072	-40.496	34.9335	0.028714	0.0925439	0.0894737	9.07267	-39.3354	28.5975	-1.71201	0.0731325	0.14909	9.42916	-34.369	28.6621	-1.75981	0.0770213	0.168085	9.14928	-30.5613	28.8574	-0.52504	0.106718	0.130102	9.11453
178	71.4859	-47.9739	23.3423	-3.25657	0.030112	0.176937	8.63463	-46.7417	41.4191	-2.52083	0.0850969	0.198931	10.8797	-40.0119	36.4041	0.0540251	0.0971491	0.0934211	9.3222	-40.0592	27.3282	-1.70083	0.0794099	0.15317	9.64438	-35.584	33.4548	-1.91898	0.0940426	0.181277	10.0988	-35.3991	29.2337	-0.57063	0.11182	0.137755	9.53161
179	71.8876	-51.3963	23.9003	-3.33163	0.0291783	0.177871	8.95747	-43.7306	40.7441	-2.42955	0.093562	0.201827	11.084	-39.5276	38.3427	0.0734171	0.104605	0.101316	9.63807	-40.8311	27.4306	-1.71614	0.08914	0.156309	10.0255	-40.2191	38.4764	-2.10615	0.106809	0.191064	11.1999	-40.2369	29.61	-0.589296	0.118622	0.142432	10.0407
180	72.2892	-54.8167	24.458	-3.39836	0.0324463	0.170635	9.41702	-40.9332	40.0685	-2.35802	0.0969035	0.205391	11.4042	-38.7389	39.9114	0.00574363	0.1	0.0982456	9.39255	-42.1552	30.978	-1.69143	0.0963591	0.16447	10.5679	-44.8513	43.7942	-2.25756	0.120426	0.195745	12.4273	-45.0717	32.6009	-0.615304	0.120323	0.147109	10.6235
181	72.6908	-52.1084	24.2808	-3.35703	0.0287115	0.171569	9.10337	-40.3413	37.4803	-2.29887	0.0899978	0.20049	10.8768	-37.9503	41.4801	-0.0606548	0.095614	0.0971491	9.22866	-41.3655	29.0688	-1.63819	0.0856874	0.154112	9.69958	-40.7294	35.6013	-2.29945	0.100426	0.194043	11.2174	-40.884	32.1271	-0.67993	0.109694	0.140306	9.97775
182	73.0924	-49.4	24.1036	-3.31553	0.0277778	0.169001	8.84165	-39.9637	34.8922	-2.24744	0.0815326	0.194921	10.459	-37.1617	43.4197	-0.15187	0.0960526	0.0971491	9.15232	-40.5757	27.1597	-1.58551	0.0765851	0.140301	8.95903	-36.9446	27.4085	-2.3193	0.0834043	0.188936	10.1787	-36.6962	31.6533	-0.715795	0.105867	0.130952	9.44273
183	73.494	-46.6917	23.9264	-3.27673	0.0268441	0.169701	8.63621	-39.5862	32.3282	-2.19603	0.0708398	0.189575	10.1654	-36.373	45.5569	-0.215607	0.0932018	0.102632	9.16457	-39.786	25.2506	-1.52914	0.0646579	0.132454	8.38271	-34.1302	24.216	-2.3317	0.0706383	0.185106	9.36483	-33.7221	31.1794	-0.77347	0.0982143	0.125	9.03009
184	73.8956	-43.9833	23.7492	-3.22348	0.0245098	0.166667	8.49774	-39.2086	30.083	-2.13876	0.0666073	0.186901	10.0092	-35.5844	47.6942	-0.292606	0.0894737	0.105263	9.26504	-38.9963	23.3415	-1.48515	0.0558694	0.120841	8.00022	-34.7386	25.9315	-2.32944	0.0565957	0.174894	8.84149	-35.6416	30.7056	-0.80054	0.0926871	0.122024	8.76613
185	74.2972	-44.5011	23.591	-3.19146	0.0226424	0.162932	8.4142	-39.4873	29.7012	-2.08518	0.0663845	0.178882	9.9955	-34.7957	49.8314	-0.357756	0.0888158	0.112061	9.45034	-38.2065	23.18	-1.43946	0.0502197	0.113936	7.84128	-35.5654	27.6471	-2.35801	0.0531915	0.169787	8.65322	-37.561	30.2318	-0.834359	0.0914116	0.119048	8.65671
186	74.6988	-48.2192	23.4371	-3.13209	0.0217087	0.158497	8.40757	-40.0804	30.8081	-2.02886	0.0699488	0.171753	10.1248	-34.1919	51.9687	-0.418504	0.0921053	0.116009	9.71711	-37.4168	23.3084	-1.38206	0.0539862	0.114878	7.92853	-36.8045	29.3626	-2.35576	0.0553191	0.170638	8.8363	-39.4804	29.758	-0.899828	0.0892857	0.123299	8.7105
187	75.1004	-52.682	23.2831	-3.08942	0.0212418	0.155462	8.4618	-41.2458	34.326	-1.97397	0.0761862	0.172867	10.3909	-33.6816	54.1059	-0.495864	0.0958333	0.11864	10.0575	-36.627	25.6093	-1.31622	0.0627746	0.118016	8.24747	-38.0436	31.5915	-2.36222	0.0651064	0.182128	9.35569	-41.3999	29.2841	-0.941956	0.0897109	0.131803	8.92793
188	75.502	-57.2289	23.1292	-3.04696	0.0219421	0.152194	8.58076	-42.6375	37.8439	-1.92364	0.0886612	0.178436	10.7841	-33.5395	56.4295	-0.564533	0.0982456	0.123684	10.4648	-37.6712	28.5313	-1.24585	0.0709353	0.122724	8.77204	-39.2827	33.8737	-2.34934	0.086383	0.19234	10.1696	-43.3194	31.3274	-0.946841	0.0897109	0.133503	9.2931
189	75.9036	-61.7759	22.9753	-2.98185	0.0228758	0.147526	8.76944	-45.7364	41.3618	-1.8821	0.100913	0.183114	11.2906	-36.8665	58.7585	-0.633284	0.101754	0.132675	10.9319	-39.3229	31.4534	-1.18561	0.0768989	0.124922	9.46605	-40.5218	36.1559	-2.35929	0.0982979	0.202979	11.2031	-45.2388	34.9914	-0.98796	0.0905612	0.135629	9.78862
190	76.3052	-66.3191	22.821	-2.94432	0.0247432	0.145658	9.0073	-49.264	45.2273	-1.82552	0.114502	0.187124	11.8989	-37.1054	56.3629	-0.691919	0.0958333	0.12807	10.3426	-40.9728	36.5698	-1.12421	0.0812932	0.129316	10.301	-43.0728	38.554	-2.36976	0.108085	0.210638	12.4067	-47.1567	38.6538	-1.0257	0.0926871	0.141582	10.3988
191	76.7068	-60.5885	22.7509	-2.86422	0.0210084	0.14239	8.42823	-44.2712	41.4594	-1.8981	0.104255	0.184451	11.3513	-37.3442	54.3469	-0.745261	0.089693	0.120614	9.82635	-37.8796	35.914	-1.08863	0.0768989	0.125863	9.7232	-42.8506	35.202	-2.27723	0.104681	0.204255	11.7757	-44.9069	38.2154	-0.957351	0.0888605	0.136054	10.065
192	77.1084	-54.8579	23.0701	-2.79964	0.017507	0.139356	7.91321	-40.9294	38.1191	-1.97082	0.0955669	0.182223	10.9016	-37.5831	52.3309	-0.799685	0.0798246	0.116667	9.39372	-34.7863	35.6308	-1.05118	0.0715631	0.12398	9.24767	-42.6283	34.3955	-2.23175	0.0987234	0.195745	11.2224	-42.6571	37.7771	-0.899637	0.0871599	0.135204	9.87708
193	77.51	-49.5463	23.3893	-2.72673	0.0168067	0.132586	7.48451	-39.2941	34.9014	-2.02682	0.0848741	0.178213	10.5675	-37.9796	50.315	-0.847365	0.0760965	0.114693	9.05647	-32.49	35.5589	-1.01152	0.0703076	0.122097	8.88885	-42.4061	35.8734	-2.15439	0.0931915	0.188936	10.7767	-40.4074	37.3387	-0.842217	0.0854592	0.131378	9.84317
194	77.9116	-44.5951	23.8105	-2.64812	0.0165733	0.124416	7.15497	-38.8467	32.5787	-2.09574	0.0842058	0.178213	10.3535	-38.377	48.299	-0.897463	0.0739035	0.108333	8.82563	-33.2884	35.4871	-0.968397	0.0674827	0.11833	8.66238	-42.1839	37.8456	-2.08112	0.0889362	0.180426	10.4464	-42.8325	36.9003	-0.769377	0.0897109	0.128827	9.97096
195	78.3133	-39.6996	24.9076	-2.56567	0.0154062	0.116013	6.93878	-39.6083	31.3701	-2.15697	0.0833148	0.177991	10.2725	-38.7744	46.283	-0.946824	0.0712719	0.10636	8.71062	-36.7101	35.4152	-0.950287	0.0699937	0.112994	8.57709	-43.0705	40	-1.98619	0.0825532	0.172766	10.2525	-46.4227	36.462	-0.693035	0.0939626	0.128827	10.25
196	78.7149	-36.1622	26.0046	-2.50126	0.0163399	0.114146	6.8376	-41.3772	30.8623	-2.22695	0.0853197	0.173758	10.3229	-40.6866	44.267	-1.00787	0.0688596	0.108991	8.71361	-40.1317	35.3433	-0.888833	0.0759573	0.10295	8.64332	-44.3226	43.5416	-1.90761	0.0812766	0.16383	10.1917	-50.013	36.1736	-0.647987	0.0965136	0.128401	10.6693
197	79.1165	-32.9872	27.1016	-2.41806	0.0156396	0.113679	6.8716	-44.1145	30.6002	-2.29446	0.0902205	0.175763	10.5053	-43.3996	42.251	-1.06075	0.0692982	0.114474	8.83635	-43.5534	35.2714	-0.845318	0.0822348	0.10295	8.85103	-45.5747	47.278	-1.86095	0.0787234	0.162128	10.2619	-53.6033	36.5467	-0.569674	0.100765	0.128827	11.2125
198	79.5181	-36.255	28.1987	-2.34381	0.0154062	0.116713	7.02802	-46.8518	30.5463	-2.37971	0.0953442	0.182	10.8083	-46.3835	40.2351	-1.10888	0.0730263	0.121711	9.07575	-46.9751	35.1996	-0.797029	0.0878845	0.11268	9.1929	-46.8267	51.0144	-1.76694	0.0774468	0.162128	10.4763	-57.1935	37.4261	-0.49291	0.107993	0.126701	11.8645
199	79.9197	-39.6449	30.066	-2.26601	0.0177404	0.116713	7.30397	-49.5892	30.6381	-2.44277	0.101582	0.192248	11.2302	-49.446	38.2184	-1.16358	0.0791667	0.129825	9.4197	-50.3968	35.1277	-0.765834	0.0922787	0.117389	9.65296	-48.0788	54.7507	-1.71042	0.0795745	0.165957	10.8105	-60.8182	40.8102	-0.423854	0.115646	0.130102	12.609
200	80.3213	-43.033	32.0625	-2.18397	0.0238095	0.11788	7.68582	-52.3248	31.1888	-2.50528	0.105814	0.198931	11.7555	-47.1	34.4848	-1.1042	0.0763158	0.122807	8.96775	-53.8145	35.0538	-0.725378	0.103892	0.121155	10.2147	-49.3291	58.4864	-1.6388	0.0876596	0.17617	11.2593	-64.563	44.2521	-0.359602	0.125425	0.135204	13.4274
201	80.7229	-41.9204	30.9487	-2.23495	0.0196078	0.116246	7.49244	-50.9213	31.4136	-2.47468	0.0986857	0.198485	11.4267	-44.754	31.3712	-1.05864	0.0730263	0.117105	8.5811	-47.1692	31.1997	-0.72487	0.0869429	0.110797	9.24535	-46.2804	60.6093	-1.66452	0.0808511	0.165532	10.9011	-60.5014	42.1025	-0.50016	0.110544	0.131378	12.4081
202	81.1245	-40.8078	29.8348	-2.27322	0.0193744	0.114379	7.37073	-49.6519	31.7578	-2.43951	0.0906661	0.197149	11.1786	-42.4079	28.2577	-1.0098	0.0677632	0.112719	8.2727	-40.5239	28.3622	-0.727629	0.0812932	0.10295	8.60429	-43.2316	62.7323	-1.66549	0.0757447	0.159149	10.7129	-56.4398	39.959	-0.68574	0.099915	0.123299	11.4706
203	81.5261	-39.8614	28.721	-2.32664	0.0203081	0.11578	7.31732	-48.5586	32.1019	-2.4093	0.0853197	0.192916	11.0157	-40.0619	25.6101	-0.947564	0.0671053	0.10943	8.05147	-33.9885	25.5246	-0.749596	0.0797238	0.107031	8.36567	-40.9798	64.8686	-1.6574	0.073617	0.163404	10.6922	-52.3783	37.8156	-0.877425	0.0931122	0.126701	10.6432
204	81.9277	-39.1061	27.8942	-2.37922	0.022409	0.119981	7.33575	-47.4654	32.4461	-2.37559	0.0828692	0.189352	10.9425	-37.7159	27.4464	-0.898771	0.0677632	0.108114	7.92138	-35.6791	25.5139	-0.761008	0.0850596	0.11425	8.55925	-39.3548	67.5179	-1.65736	0.072766	0.171489	10.8405	-48.3167	36.076	-1.03064	0.079932	0.122874	9.95122
205	82.3293	-38.3507	27.2056	-2.43139	0.0238095	0.122082	7.42915	-46.3721	32.8214	-2.34863	0.0819782	0.185565	10.9589	-35.6977	32.0665	-0.846241	0.0695175	0.10614	7.88846	-41.2593	27.4531	-0.747624	0.0888261	0.119272	9.16692	-37.8062	70.1672	-1.68997	0.0765957	0.175745	11.1475	-44.2551	34.5928	-1.16635	0.0722789	0.120748	9.4221
206	82.7309	-37.5953	26.517	-2.47611	0.0259104	0.130252	7.59479	-45.2788	33.405	-2.32016	0.0846514	0.179327	11.0659	-33.6931	36.7779	-0.794121	0.0719298	0.107237	7.95537	-47.4994	30.1773	-0.763548	0.101381	0.116761	10.105	-41.1437	72.8165	-1.70282	0.0838298	0.181702	11.6091	-40.1935	33.2496	-1.36071	0.0582483	0.121599	9.07505
207	83.1325	-37.2106	25.8284	-2.51682	0.0287115	0.136321	7.8262	-44.1856	33.9887	-2.29894	0.0857652	0.174426	11.2592	-31.8178	41.4893	-0.740553	0.0732456	0.108114	8.11837	-53.7395	32.9015	-0.753301	0.115191	0.11425	11.2968	-46.407	75.4658	-1.70981	0.092766	0.192766	12.211	-38.6736	32.3388	-1.53823	0.0548469	0.119473	8.94214
208	83.5341	-37.5009	25.3341	-2.56738	0.0308123	0.14239	8.11552	-43.3603	35.4956	-2.26262	0.0906661	0.175763	11.5391	-30.7068	46.2007	-0.697252	0.0778509	0.108553	8.37057	-61.2692	36.3776	-0.754391	0.126805	0.121155	12.6694	-51.6703	78.1151	-1.74206	0.10383	0.199574	12.9219	-43.086	31.582	-1.69273	0.057398	0.128401	9.0377
209	83.9357	-38.86	25.929	-2.61862	0.0336134	0.145425	8.45826	-44.8118	37.4288	-2.23503	0.0966808	0.177768	11.8941	-31.0455	50.908	-0.642176	0.0813596	0.111404	8.7062	-70.0598	42.2797	-0.766918	0.138732	0.132768	14.1704	-56.9337	80.7644	-1.79538	0.112766	0.204255	13.7248	-47.4983	31.3075	-1.86052	0.0569728	0.13648	9.3479
210	84.3373	-40.9059	28.1858	-2.66372	0.0380486	0.151494	8.84915	-47.1727	39.3606	-2.198	0.102027	0.184005	12.3214	-28.7289	46.2911	-0.594377	0.0774123	0.103289	8.15545	-78.9433	48.1774	-0.7684	0.152228	0.145323	15.7637	-62.1936	83.4107	-1.77935	0.121277	0.212766	14.6193	-51.9079	31.0327	-2.00988	0.059949	0.147534	9.85409
211	84.739	-40.1099	26.7765	-2.63232	0.0331466	0.144958	8.51978	-43.575	38.1067	-2.05785	0.0966808	0.177545	11.6949	-27.0279	41.6741	-0.55317	0.0703947	0.0953947	7.67586	-74.6052	44.3333	-0.819291	0.147207	0.140615	14.8946	-59.6652	79.0023	-1.54677	0.114894	0.197447	13.8128	-50.0697	29.9736	-2.10808	0.0514456	0.14966	9.60101
212	85.1406	-39.3139	25.5154	-2.58937	0.0303455	0.139823	8.25403	-40.1502	36.8527	-1.92527	0.093562	0.171976	11.1408	-25.7387	37.0572	-0.514461	0.0642544	0.0907895	7.28273	-70.2671	40.4892	-0.883091	0.143126	0.134652	14.088	-57.1368	74.594	-1.31655	0.111489	0.177447	13.1368	-48.2314	29.1018	-2.22785	0.0501701	0.147534	9.4359
213	85.5422	-38.688	24.4663	-2.55524	0.0270775	0.137722	8.05124	-38.8202	35.5988	-1.77646	0.0902205	0.167075	10.6754	-24.8684	32.4402	-0.468317	0.0609649	0.0885965	6.99272	-69.0026	36.6451	-0.942587	0.13779	0.129944	13.3554	-54.6084	70.1856	-1.07095	0.111489	0.160851	12.62	-46.3931	28.9357	-2.31893	0.0459184	0.147959	9.37535
214	85.9438	-38.1268	23.5341	-2.51795	0.024043	0.134687	7.92168	-38.8876	34.3851	-1.6374	0.0886612	0.162174	10.3065	-24.0966	31.6234	-0.42377	0.0587719	0.0842105	6.81445	-67.8513	32.8009	-0.999953	0.134652	0.133396	12.7108	-52.08	65.7772	-0.864425	0.107234	0.151064	12.2749	-44.5548	28.8499	-2.44578	0.0467687	0.14966	9.40613
215	86.3454	-37.5655	22.7794	-2.48241	0.0228758	0.131419	7.86507	-38.955	33.8597	-1.50869	0.0842058	0.15616	10.0447	-23.3249	33.2912	-0.379294	0.0635965	0.0804825	6.76156	-66.7	29.09	-1.04062	0.128374	0.133082	12.169	-49.5516	61.3689	-0.627578	0.110638	0.142979	12.1217	-42.7165	28.7641	-2.54516	0.0446429	0.148384	9.54071
216	86.747	-38.1341	22.9975	-2.45147	0.0256769	0.129085	7.88324	-39.0224	35.311	-1.38028	0.0846514	0.149031	9.90056	-22.5531	35.6195	-0.344479	0.0679825	0.0798246	6.83315	-65.5487	32.2135	-1.09159	0.118644	0.136849	11.7418	-47.0232	56.9826	-0.374018	0.114894	0.133617	12.1669	-40.8783	29.067	-2.64683	0.0467687	0.147959	9.77024
217	87.1486	-38.9749	24.1642	-2.4222	0.0263772	0.127451	7.97728	-39.0898	37.8869	-1.23507	0.0862107	0.14168	9.88084	-21.7813	37.9478	-0.315278	0.0721491	0.0855263	7.02476	-64.3974	35.6	-1.15136	0.107972	0.13371	11.4409	-44.4948	53.329	-0.143171	0.123404	0.125106	12.4022	-42.9431	29.4671	-2.76048	0.0493197	0.152636	10.0819
218	87.5502	-40.7653	26.2812	-2.38944	0.0284781	0.124416	8.14525	-39.1571	40.4627	-1.09509	0.0877701	0.13611	9.98384	-21.0096	40.3414	-0.261523	0.0763158	0.0890351	7.3299	-63.2461	38.9865	-1.20828	0.104834	0.134652	11.2771	-42.29	54.7063	0.068913	0.131489	0.119574	12.8208	-46.0222	29.8673	-2.84864	0.0514456	0.157313	10.4808
219	87.9518	-43.0315	31.3662	-2.35057	0.0310458	0.125817	8.38399	-39.4186	43.0386	-0.961403	0.0944531	0.134774	10.2041	-23.12	43.2261	-0.210251	0.0798246	0.091886	7.73411	-62.3613	42.373	-1.27589	0.104206	0.136535	11.2572	-47.2885	59.9143	0.312583	0.135745	0.122128	13.4056	-49.2664	30.2674	-2.94635	0.0556973	0.164116	10.9483
220	88.3534	-45.2935	36.4487	-2.32167	0.0336134	0.12605	8.68226	-39.8556	45.6117	-0.825489	0.102027	0.138338	10.5374	-22.4251	40.9171	-0.256747	0.0739035	0.0905702	7.37858	-61.6771	45.7565	-1.32364	0.100439	0.142185	11.3851	-53.2335	65.1185	0.542582	0.142979	0.125957	14.1353	-53.2209	31.0832	-3.03427	0.0586735	0.165816	11.4809
221	88.755	-39.9015	36.0282	-2.25413	0.0296452	0.120915	8.1666	-38.6189	42.494	-0.737737	0.100913	0.128536	10.1978	-21.7301	40.5376	-0.301119	0.0664474	0.0885965	7.12085	-55.4249	43.439	-1.18612	0.0897677	0.131199	10.383	-48.8363	62.2498	0.603526	0.131915	0.118723	13.058	-52.0148	30.0452	-2.84612	0.0607993	0.16199	11.1545
222	89.1566	-40.5763	35.6078	-2.16917	0.0238095	0.116013	7.75097	-37.4161	39.3763	-0.650182	0.103141	0.122744	9.96389	-21.3009	41.26	-0.347512	0.0616228	0.0837719	6.97033	-49.1727	41.3083	-1.06475	0.0787822	0.126177	9.47512	-44.5464	59.3812	0.666176	0.124255	0.108085	12.0946	-50.8087	31.5252	-2.63658	0.0654762	0.158163	10.9958
223	89.5582	-41.9431	35.1874	-2.09351	0.0200747	0.114146	7.44269	-36.2133	37.2446	-0.575132	0.105591	0.120517	9.84438	-23.7328	41.9825	-0.380627	0.0578947	0.0809211	6.93793	-42.9206	39.1777	-0.94356	0.0696798	0.121783	8.69272	-40.5814	56.5125	0.691115	0.119149	0.0995745	11.2721	-49.6026	35.9711	-2.42611	0.0684524	0.157738	11.0062
224	89.9598	-43.6489	34.767	-2.03299	0.0168067	0.106676	7.2563	-35.0104	35.3875	-0.485168	0.110938	0.118289	9.84665	-28.6645	42.7049	-0.406801	0.054386	0.0800439	7.02458	-36.7309	37.3836	-0.838787	0.0583804	0.113936	8.06624	-37.6555	53.6439	0.742883	0.119574	0.0957447	10.6254	-48.8145	41.4501	-2.2033	0.0735544	0.164541	11.1854
225	90.3614	-45.3546	34.3466	-1.95318	0.0177404	0.10084	7.21068	-34.2081	34.8237	-0.398127	0.115616	0.118289	9.96622	-33.9374	43.4273	-0.455074	0.0539474	0.0807018	7.22413	-30.7005	35.6973	-0.727355	0.0539862	0.106089	7.63779	-37.1126	50.7752	0.779075	0.125106	0.0910638	10.1856	-48.0499	46.929	-2.00066	0.0778061	0.168793	11.5222
226	90.7631	-47.0604	33.9262	-1.88577	0.0179739	0.0973389	7.29815	-33.4246	35.6278	-0.305022	0.120071	0.118066	10.1999	-39.2102	44.1498	-0.489346	0.0548246	0.0820175	7.52863	-27.8968	34.0109	-0.608044	0.0561833	0.100753	7.44099	-37.153	47.9066	0.8348	0.13234	0.0931915	9.98135	-47.2853	52.408	-1.8256	0.0833333	0.171769	12.0008
227	91.1647	-48.7662	33.5525	-1.81473	0.0210084	0.0966387	7.51857	-34.1741	37.8774	-0.232154	0.127868	0.122522	10.5417	-44.4831	44.8722	-0.513007	0.0607456	0.0883772	7.925	-26.7162	33.8197	-0.491441	0.0615191	0.0976146	7.49669	-37.1933	45.038	0.865022	0.137447	0.0914894	10.0325	-46.5206	58.6455	-1.60703	0.0918367	0.173469	12.6148
228	91.5663	-50.6446	33.6457	-1.73628	0.0287115	0.10014	7.86133	-36.5761	40.7072	-0.146396	0.133437	0.129427	10.9812	-49.7559	45.5946	-0.551895	0.0673246	0.095614	8.40118	-28.8516	35.2546	-0.383502	0.0721908	0.0951036	7.80068	-37.6614	42.1693	0.939785	0.144681	0.0948936	10.329	-45.756	64.8947	-1.38442	0.0973639	0.178571	13.3426
229	91.9679	-53.3463	34.0281	-1.67682	0.0378151	0.103175	8.30563	-38.9781	43.5371	-0.0657348	0.13767	0.140789	11.505	-55.0258	46.3166	-0.590358	0.0754386	0.103947	8.94388	-32.5314	36.6895	-0.267246	0.0809793	0.0960452	8.32314	-38.7066	45.0162	0.969801	0.145532	0.0948936	10.8539	-44.9914	71.1439	-1.19527	0.105017	0.179422	14.1612
230	92.3695	-56.0442	34.8225	-1.60493	0.0431839	0.104342	8.84325	-41.5731	46.3642	0.0116538	0.141902	0.150368	12.1027	-54.4236	46.0599	-0.618073	0.0710526	0.0989035	8.62887	-36.2071	38.1223	-0.148957	0.0922787	0.10295	9.02763	-43.2842	52.9216	1.01629	0.151064	0.0982979	11.5728	-50.7236	77.3892	-1.01178	0.113946	0.183673	15.0563
231	92.7711	-51.8163	32.5022	-1.61884	0.038282	0.103175	8.30022	-38.8716	44.0552	-0.0415423	0.134106	0.139898	11.3949	-53.8214	45.8032	-0.64941	0.0692982	0.0942982	8.37402	-32.0155	35.6138	-0.156597	0.0903955	0.0998117	8.56356	-36.2868	46.6524	1.04403	0.147234	0.0902128	10.5348	-49.5617	76.1093	-0.948977	0.110119	0.177721	14.4219
232	93.1727	-47.6994	30.2581	-1.62318	0.0359477	0.0996732	7.81475	-37.7508	41.8835	-0.0862055	0.125863	0.132323	10.7468	-53.2192	45.5465	-0.659369	0.0675439	0.0901316	8.18468	-32.1385	33.4282	-0.172868	0.0907094	0.0951036	8.18577	-33.8188	40.3831	1.04449	0.141702	0.0825532	9.7402	-48.3998	74.8294	-0.902015	0.104167	0.173044	13.85
233	93.5743	-43.7444	28.8279	-1.63866	0.0338469	0.0975724	7.39294	-37.6163	39.7119	-0.148578	0.118512	0.126977	10.1678	-52.617	45.2898	-0.677081	0.0653509	0.0866228	8.06073	-32.5728	31.2425	-0.196634	0.086629	0.08914	7.90301	-32.2146	34.3192	1.04798	0.128511	0.0757447	9.24277	-47.2379	73.5495	-0.850908	0.101616	0.165816	13.3479
234	93.9759	-40.3476	27.511	-1.64579	0.0312792	0.0954715	7.05173	-37.4819	37.5403	-0.211459	0.116953	0.124304	9.6698	-52.1695	45.0331	-0.705754	0.0642544	0.085307	8.00638	-33.4207	29.0569	-0.201738	0.0856874	0.0881984	7.72922	-34.5996	35.51	1.09605	0.123404	0.072766	9.08705	-46.076	72.2696	-0.837582	0.0977891	0.159864	12.9201
235	94.3775	-36.9509	26.2909	-1.66614	0.0289449	0.0987395	6.79769	-37.3474	35.3687	-0.272886	0.109378	0.117398	9.26605	-52.0281	44.7875	-0.742384	0.0620614	0.0824561	8.02383	-34.2685	27.8518	-0.2273	0.0847458	0.0831764	7.66922	-37.2576	38.4673	1.11155	0.126383	0.08	9.30494	-44.9141	70.9897	-0.774864	0.0965136	0.156037	12.5792
236	94.7791	-33.6698	25.2552	-1.68401	0.0277778	0.0980392	6.64453	-37.2129	33.1971	-0.335285	0.103364	0.113611	8.97005	-51.8866	44.6837	-0.749469	0.0631579	0.0844298	8.11552	-35.1164	30.9245	-0.233148	0.084118	0.0812932	7.72533	-40.7522	42.2499	1.12045	0.137872	0.0838298	9.85907	-43.7522	69.7098	-0.745029	0.0965136	0.155187	12.3265
237	95.1807	-30.8955	24.2194	-1.69355	0.0273109	0.0987395	6.60033	-37.0785	31.0255	-0.405359	0.0977946	0.109601	8.79202	-52.6255	44.58	-0.769766	0.0644737	0.0885965	8.27672	-36.3707	34.2874	-0.248113	0.0831764	0.0825487	7.89596	-44.2467	46.5408	1.1597	0.144255	0.0906383	10.704	-42.5904	68.4299	-0.652683	0.0960884	0.151361	12.1745
238	95.5823	-29.7272	23.9244	-1.70814	0.0284781	0.101307	6.66386	-36.944	29.599	-0.464827	0.0920027	0.109824	8.74065	-53.7423	44.4762	-0.807182	0.066886	0.0925439	8.50081	-37.745	37.8616	-0.267269	0.0856874	0.0900816	8.1741	-47.7413	51.3868	1.18327	0.152766	0.103404	11.7751	-41.4285	67.15	-0.649494	0.102041	0.147959	12.1196
239	95.9839	-31.3295	24.3526	-1.72001	0.0298786	0.103875	6.83573	-36.8096	31.0401	-0.521186	0.0902205	0.114502	8.81648	-55.476	44.3718	-0.842325	0.0690789	0.0940789	8.78551	-39.4796	41.4358	-0.282839	0.0872567	0.0957313	8.55023	-51.2359	56.2328	1.17727	0.157021	0.114043	13.0216	-40.2666	65.8701	-0.599112	0.108844	0.145408	12.1697
240	96.3855	-35.5755	24.8058	-1.72505	0.030112	0.10761	7.10679	-36.6719	34.9735	-0.586271	0.0902205	0.121631	9.01723	-50.6883	42.9871	-0.827298	0.0662281	0.0925439	8.29346	-41.2773	45.0081	-0.295297	0.0910232	0.0985562	9.01053	-54.7266	63.5634	1.20712	0.161702	0.126383	14.3873	-39.1034	64.5889	-0.523045	0.113946	0.143707	12.3206
241	96.7871	-35.8294	24.9285	-1.69508	0.0266106	0.105042	6.92234	-30.7551	35.4147	-0.544597	0.0866563	0.114725	8.56548	-45.9006	41.6024	-0.815499	0.0633772	0.0868421	7.87745	-39.2989	45.0316	-0.334744	0.0787822	0.0850596	8.39577	-51.1872	61.217	1.02722	0.152766	0.128085	13.737	-37.1078	60.9777	-0.35635	0.110119	0.143282	11.8112
242	97.1888	-36.4635	25.0764	-1.66291	0.0242764	0.101074	6.82345	-28.1432	36.2203	-0.490724	0.0822009	0.107819	8.29401	-41.1129	40.2176	-0.799232	0.0598684	0.0846491	7.54931	-37.9967	45.0552	-0.370906	0.0696798	0.0800377	8.03925	-48.0412	61.3578	0.832892	0.14766	0.130638	13.196	-40.78	57.3665	-0.143184	0.109694	0.134354	11.4814
243	97.5904	-37.1934	26.0714	-1.64123	0.0219421	0.0973389	6.81192	-29.4877	37.5612	-0.435409	0.0815326	0.102695	8.21959	-36.3252	38.8329	-0.778511	0.0565789	0.0839912	7.32171	-36.8106	45.0788	-0.405307	0.0725047	0.0822348	7.97082	-45.3648	61.4985	0.662239	0.141702	0.136596	12.772	-44.4522	53.7552	0.0356282	0.11182	0.127551	11.3405
244	97.992	-38.3008	27.3242	-1.60745	0.022409	0.0919701	6.89334	-31.0069	38.902	-0.402527	0.0853197	0.099354	8.34508	-31.5376	37.4482	-0.7696	0.0535088	0.0848684	7.20243	-35.6244	45.1024	-0.444295	0.0734463	0.0938481	8.19998	-42.9364	61.9116	0.459264	0.139574	0.136596	12.4807	-48.1244	50.144	0.234338	0.116922	0.122449	11.4001
245	98.3936	-39.4083	28.5809	-1.58006	0.0231092	0.0882353	7.0579	-32.5262	40.4141	-0.344165	0.0850969	0.0966808	8.66501	-28.587	36.1359	-0.754526	0.0554825	0.0837719	7.19956	-34.9364	45.126	-0.492813	0.0784683	0.102009	8.70312	-42.135	62.8395	0.283417	0.134894	0.142128	12.3286	-51.7966	47.126	0.416739	0.125425	0.119898	11.6547
246	98.7952	-40.549	30.8892	-1.54665	0.0238095	0.0877684	7.30379	-34.1405	42.3811	-0.293228	0.089775	0.107374	9.15864	-29.5062	35.0969	-0.735581	0.0565789	0.0864035	7.31009	-34.8435	45.1496	-0.538638	0.0935342	0.110483	9.43399	-42.8609	63.7674	0.090097	0.133617	0.14	12.3269	-55.4688	44.6799	0.608801	0.134779	0.113095	12.0937
247	99.1968	-41.8953	33.1974	-1.51099	0.0259104	0.0884687	7.62737	-36.4628	44.3481	-0.243555	0.0944531	0.116953	9.79811	-31.8188	34.0579	-0.737887	0.0600877	0.0885965	7.52697	-36.2884	46.3223	-0.578479	0.105148	0.125863	10.345	-45.0147	64.6954	-0.102857	0.130213	0.145957	12.4701	-59.141	43.6983	0.77045	0.142007	0.110969	12.6971
248	99.5984	-43.2416	35.5057	-1.48436	0.030112	0.090803	8.01146	-39.1772	46.7785	-0.191897	0.104478	0.126754	10.5602	-35.676	33.0189	-0.725345	0.0638158	0.0905702	7.84654	-39.2869	54.5021	-0.626494	0.110483	0.137163	11.3951	-47.5062	65.6233	-0.27481	0.130638	0.149362	12.758	-62.8132	43.5824	0.963773	0.146684	0.11182	13.4414
249	100	-44.5879	37.8139	-1.46073	0.0345472	0.0938375	8.44978	-42.3459	49.3632	-0.13635	0.116507	0.130987	11.4174	0	0	0	0	0	0	-43.144	62.682	-0.671176	0.118644	0.155053	12.55	-50.1272	66.5512	-0.45576	0.130638	0.151064	13.1756	-66.4854	45.6056	1.14392	0.153912	0.115221	14.3049

## Sheet: Patient 2
		ROI 0						ROI 1						ROI 2						ROI 3						ROI 4						ROI 5
		min	max	avg	ccw [%]	cw [%]	stddev	min	max	avg	ccw [%]	cw [%]	stddev	min	max	avg	ccw [%]	cw [%]	stddev	min	max	avg	ccw [%]	cw [%]	stddev	min	max	avg	ccw [%]	cw [%]	stddev	min	max	avg	ccw [%]	cw [%]	stddev
0	0	-65.7778	35.9806	-2.57157	0.0529388	0.143116	10.6859	-41.1967	34.6381	-3.24413	0.0686124	0.208909	11.1211	-34.9423	41.3481	1.32098	0.118493	0.066149	8.81173	-83.0308	48.2998	-1.3631	0.131536	0.153595	15.5888	-57.3654	44.1549	-2.14206	0.0875513	0.161423	12.5996	-41.6303	53.0369	-0.809416	0.12753	0.183536	14.0252
1	0.401606	-59.6674	29.5342	-2.6683	0.0424718	0.141707	9.77606	-40.1127	34.0375	-3.30993	0.0706605	0.209165	10.9842	-33.9122	38.2269	1.17212	0.109577	0.0603969	8.2481	-78.7616	42.4375	-1.37039	0.127859	0.155637	14.7837	-52.8182	43.7983	-1.92737	0.0861833	0.150023	11.9463	-38.1857	49.8922	-0.662757	0.12753	0.181511	13.3563
2	0.803213	-53.8888	25.8992	-2.7767	0.0299919	0.141103	8.95652	-39.5746	33.4369	-3.36835	0.0698925	0.21147	10.9339	-32.8822	35.1057	1.01748	0.102387	0.056658	7.74768	-74.4924	36.5753	-1.41808	0.129085	0.15768	14.1219	-48.2711	44.0202	-1.7218	0.0852713	0.136799	11.4754	-34.8291	46.7475	-0.531566	0.130229	0.178812	12.8124
3	1.20482	-48.2764	23.8124	-2.86424	0.0173108	0.143921	8.26464	-39.0364	32.8363	-3.43084	0.0701485	0.212494	10.9675	-31.8521	31.9845	0.848896	0.093759	0.0532068	7.3249	-70.2725	34.7422	-1.45807	0.131127	0.155229	13.6301	-46.327	44.6341	-1.52141	0.0829913	0.131783	11.2089	-31.4724	44.5787	-0.4462	0.132928	0.176113	12.4113
4	1.60643	-42.6639	21.7256	-2.96268	0.00966184	0.147142	7.7232	-39.6065	32.2356	-3.50404	0.0701485	0.215566	11.0825	-30.822	28.8633	0.681261	0.0871441	0.0500431	6.99402	-66.8998	33.9861	-1.52189	0.129085	0.156454	13.3232	-46.6045	45.2481	-1.30335	0.0784314	0.123575	11.17	-29.6065	43.4926	-0.292603	0.133603	0.178812	12.1742
5	2.00803	-37.6404	19.6389	-3.05464	0.00825282	0.155395	7.37334	-41.466	32.5195	-3.56721	0.0683564	0.213518	11.2827	-30.123	26.6155	0.517984	0.078516	0.0506183	6.76459	-63.5272	33.4284	-1.54212	0.126225	0.151144	13.2174	-50.8398	45.8621	-1.11029	0.0816233	0.118559	11.3536	-30.6391	43.6365	-0.176634	0.129555	0.177463	12.1006
6	2.40964	-33.4606	19.5228	-3.14446	0.00704509	0.159823	7.23993	-43.7008	33.9123	-3.61669	0.0663082	0.212494	11.5642	-29.7261	28.0155	0.358477	0.0713259	0.0520564	6.64858	-60.952	33.0784	-1.59776	0.121324	0.149101	13.3152	-55.7704	46.476	-0.904024	0.0966712	0.118559	11.7506	-31.6716	46.1908	-0.0546259	0.131579	0.166667	12.1974
7	2.81124	-32.3274	20.5425	-3.24599	0.00744767	0.165862	7.32951	-46.4427	35.3052	-3.68336	0.0647721	0.209677	11.9128	-29.3291	29.4155	0.210059	0.0687374	0.0563704	6.65254	-60.0317	32.7282	-1.64993	0.118873	0.151144	13.6156	-60.7011	47.8704	-0.701745	0.105335	0.118559	12.3457	-32.7041	49.7938	0.0615549	0.136977	0.156545	12.4626
8	3.21285	-37.1644	21.5621	-3.34287	0.00644122	0.169283	7.64314	-50.279	36.698	-3.73798	0.0642601	0.206605	12.3312	-29.1439	30.8155	0.0437621	0.0667242	0.0635605	6.77714	-59.1114	35.719	-1.71168	0.128268	0.15768	14.0981	-65.6317	49.8638	-0.510815	0.116735	0.121751	13.1088	-33.7367	53.3967	0.143524	0.143725	0.159919	12.8849
9	3.61446	-42.0014	22.5818	-3.43342	0.00744767	0.167069	8.15296	-54.1154	38.0909	-3.79173	0.0719406	0.205069	12.8098	-29.4295	32.2155	-0.111874	0.0635605	0.069025	7.01371	-58.191	39.8711	-1.79556	0.133987	0.160948	14.7502	-70.5624	51.8571	-0.341061	0.125399	0.123575	14.009	-34.7692	56.9996	0.279991	0.149798	0.161269	13.449
10	4.01606	-46.8384	23.6014	-3.53446	0.00946055	0.165056	8.81962	-57.9518	39.4837	-3.85251	0.0773169	0.203021	13.3394	-29.7151	33.6155	-0.291019	0.0615473	0.0782284	7.35331	-58.276	44.0231	-1.84061	0.139297	0.17116	15.5543	-75.4931	55.2684	-0.116615	0.137711	0.124031	15.0263	-35.8018	61.1197	0.401215	0.160594	0.163968	14.1401
11	4.41767	-46.6531	24.1419	-3.46733	0.00905797	0.160225	8.73209	-52.735	36.6837	-3.8891	0.0716846	0.202765	12.9112	-28.4412	30.5865	-0.498144	0.0540696	0.081392	6.91397	-56.2104	45.1382	-1.97533	0.127859	0.170752	14.6778	-70.9732	53.1825	-0.578449	0.120383	0.125855	14.0006	-35.5841	58.0476	0.270257	0.153171	0.165992	13.7072
12	4.81928	-46.4677	24.6824	-3.40322	0.00905797	0.152174	8.73271	-47.8187	33.8837	-3.90376	0.0637481	0.202509	12.5534	-28.5925	27.7016	-0.716198	0.0486051	0.0868565	6.61914	-54.1448	46.2534	-2.13672	0.111928	0.168709	13.9669	-66.8949	51.0966	-1.00242	0.0998632	0.126311	13.2	-35.6009	54.9755	0.108517	0.144399	0.168691	13.3626
13	5.22088	-50.033	25.2228	-3.34269	0.00946055	0.148349	8.81897	-48.916	32.3458	-3.91864	0.0593958	0.201485	12.265	-28.7438	25.8795	-0.92995	0.0465919	0.0931838	6.49185	-52.0792	47.3685	-2.26896	0.0976307	0.171569	13.4629	-63.139	49.0106	-1.42625	0.0875513	0.132239	12.6654	-35.9835	52.4918	-0.0333834	0.130229	0.167341	13.1114
14	5.62249	-54.0515	25.7633	-3.28066	0.0110709	0.147746	8.98998	-50.0134	32.076	-3.948	0.0560676	0.200461	12.0488	-28.8951	24.7294	-1.14843	0.0448663	0.10325	6.53932	-50.0136	48.4837	-2.42717	0.0919118	0.176471	13.1755	-66.7478	46.9247	-1.8635	0.0761514	0.138623	12.425	-36.3661	50.3166	-0.195495	0.124157	0.169366	12.9595
15	6.0241	-58.0699	26.3038	-3.22015	0.0159018	0.146739	9.24168	-51.1107	31.8062	-3.96609	0.0545315	0.196621	11.9147	-29.0464	23.7479	-1.35643	0.0445787	0.111878	6.76041	-48.8728	49.5988	-2.59058	0.0898693	0.183824	13.1258	-72.2037	44.8388	-2.30338	0.0620155	0.138623	12.5016	-36.7487	48.1413	-0.312847	0.122807	0.17139	12.9145
16	6.4257	-62.0884	26.8443	-3.15598	0.0199275	0.14533	9.5681	-52.2081	31.5364	-3.98972	0.0519713	0.194828	11.8607	-33.0714	27.4438	-1.55592	0.0434282	0.124533	7.14155	-49.002	50.714	-2.74436	0.0898693	0.193219	13.3164	-77.6597	42.7529	-2.7813	0.0551756	0.139079	12.8812	-37.1313	47.7882	-0.451504	0.117409	0.17139	12.9739
17	6.82731	-66.1069	27.5835	-3.08897	0.0295894	0.144726	9.96205	-53.3054	31.2666	-4.00294	0.0506912	0.192524	11.8942	-37.563	31.1396	-1.77673	0.0442911	0.134886	7.65021	-50.9691	51.8291	-2.90075	0.0882353	0.196487	13.7381	-83.1156	40.667	-3.24083	0.0528956	0.148655	13.5469	-37.5139	48.2969	-0.573728	0.116059	0.174764	13.1367
18	7.22892	-70.1253	28.3302	-3.03324	0.0360306	0.143519	10.4126	-54.8797	30.9968	-4.02293	0.0499232	0.188172	12.0072	-42.0547	34.8354	-2.00034	0.0454415	0.142077	8.26607	-54.837	52.9442	-3.05667	0.0923203	0.199755	14.3678	-88.5715	39.0121	-3.70878	0.0524396	0.156863	14.4545	-37.9827	49.6535	-0.734836	0.112686	0.184211	13.3963
19	7.63052	-74.1438	29.077	-2.97871	0.0434783	0.140499	10.9133	-56.4837	30.727	-4.04265	0.0506912	0.1851	12.2011	-46.5463	38.5312	-2.20774	0.0471671	0.148691	8.97096	-58.7465	54.0594	-3.20587	0.0931373	0.197712	15.1826	-94.0274	38.3285	-4.15989	0.0538076	0.163703	15.5693	-38.7013	51.901	-0.868581	0.111336	0.184885	13.7524
20	8.03213	-78.1623	32.1848	-2.89688	0.0493156	0.140298	11.4671	-58.0877	30.4572	-4.06632	0.0532514	0.182284	12.4696	-51.0379	42.227	-2.42948	0.0497555	0.154156	9.74036	-63.7229	55.1745	-3.34976	0.0972222	0.198529	16.1521	-99.7114	37.6448	-4.61663	0.0629275	0.172367	16.8442	-39.4199	54.7918	-1.01422	0.109987	0.186235	14.193
21	8.43373	-78.099	31.5657	-2.88361	0.0497182	0.143116	11.6351	-55.965	27.0648	-4.0714	0.0435228	0.180492	11.8114	-51.0373	42.3164	-2.72406	0.0457291	0.156744	9.79663	-65.9033	51.0966	-3.51835	0.0902778	0.198529	15.5425	-98.2404	35.5524	-4.64231	0.0583675	0.170087	16.4067	-36.5142	52.6338	-0.81259	0.109987	0.180162	13.5027
22	8.83534	-82.1431	32.7563	-2.86087	0.055153	0.149155	12.0763	-54.0936	23.6724	-4.07893	0.0330261	0.181516	11.2375	-51.0367	42.523	-3.02543	0.0411274	0.161058	9.95454	-68.4282	47.0536	-3.71131	0.0808824	0.200572	15.0494	-96.8855	33.46	-4.66447	0.0542636	0.168263	16.0471	-35.1313	50.4759	-0.615413	0.11336	0.170715	12.9498
23	9.23695	-90.0586	35.0552	-2.84047	0.0648148	0.153382	12.76	-52.5485	20.2799	-4.09924	0.0256016	0.183564	10.7573	-51.0362	42.786	-3.32947	0.0368133	0.164797	10.2106	-71.827	43.145	-3.86006	0.0731209	0.199755	14.7009	-95.5866	31.3677	-4.67504	0.0487916	0.172367	15.7726	-33.7485	48.7786	-0.421425	0.117409	0.167341	12.5544
24	9.63855	-99.6959	37.3541	-2.81528	0.0730676	0.153382	13.6507	-51.0034	16.8876	-4.09577	0.0192012	0.18638	10.3995	-51.0356	43.049	-3.62857	0.0339373	0.173425	10.5599	-75.3933	39.2364	-4.01921	0.064951	0.19567	14.4916	-94.2877	29.4478	-4.68818	0.0487916	0.176471	15.5847	-32.3656	47.2942	-0.21089	0.126856	0.176113	12.33
25	10.0402	-110.636	39.9257	-2.78558	0.0811192	0.150564	14.7104	-50.0365	18.4518	-4.10371	0.0181772	0.186892	10.1627	-53.0093	43.312	-3.93198	0.0313489	0.178315	10.9919	-79.3067	35.3279	-4.18023	0.060049	0.194444	14.4298	-92.9887	27.724	-4.71975	0.0483356	0.180575	15.4811	-31.549	45.8098	-0.0139857	0.136302	0.180837	12.2863
26	10.4418	-121.576	42.5406	-2.75743	0.0881643	0.146135	15.9047	-49.4401	22.2412	-4.1109	0.0192012	0.189452	10.0598	-58.1292	43.575	-4.22193	0.0307737	0.183779	11.502	-83.2202	31.4193	-4.32866	0.0547386	0.185866	14.526	-91.6898	30.9527	-4.74432	0.0506156	0.181487	15.4699	-31.1037	44.5872	0.179428	0.142375	0.179487	12.4253
27	10.8434	-132.516	45.1556	-2.74196	0.0931965	0.145129	17.2041	-48.8715	26.0305	-4.1204	0.0243216	0.193036	10.0938	-63.2492	43.838	-4.52197	0.0299108	0.188956	12.0729	-87.1336	27.5108	-4.49324	0.0502451	0.185049	14.7663	-90.3909	35.0391	-4.75058	0.0547196	0.179663	15.5552	-31.9041	43.6827	0.36823	0.15722	0.172065	12.741
28	11.245	-143.456	47.7706	-2.72255	0.102254	0.14533	18.5898	-48.5555	30.0324	-4.12609	0.0268817	0.198669	10.2665	-68.3692	44.101	-4.82848	0.0287604	0.196721	12.697	-91.0471	25.4881	-4.6827	0.0588235	0.188725	15.1435	-89.092	39.1255	-4.76325	0.0592795	0.181487	15.7298	-36.0707	42.7783	0.577375	0.174089	0.159919	13.2199
29	11.6466	-154.411	50.3855	-2.7088	0.114936	0.146538	20.0423	-48.6184	34.1874	-4.14352	0.0304659	0.201997	10.5638	-73.4892	44.364	-5.1264	0.0281852	0.203336	13.3718	-94.9605	29.7576	-4.87257	0.0588235	0.194853	15.6455	-87.7931	43.2119	-4.7912	0.0606475	0.189238	15.9886	-41.2675	41.8739	0.786997	0.192982	0.159244	13.8445
30	12.0482	-165.871	53.0005	-2.68416	0.125805	0.147544	21.55	-48.6813	38.3423	-4.14595	0.0337942	0.203021	10.9862	-78.6687	44.6269	-5.41825	0.02761	0.213402	14.0898	-98.874	40.1161	-4.98988	0.060049	0.20098	16.2914	-86.4942	47.2984	-4.82839	0.0656635	0.195166	16.3251	-46.6165	40.9695	1.01443	0.205128	0.157895	14.5949
31	12.4498	-177.303	49.626	-3.14867	0.121377	0.143519	22.6607	-46.142	38.431	-4.11313	0.0291859	0.200461	10.425	-82.3348	42.5657	-5.53042	0.0264596	0.214553	14.0315	-97.944	40.2928	-5.19047	0.0514706	0.200163	16.0988	-82.992	50.5524	-4.93409	0.0620155	0.20155	15.9381	-43.8938	40.3052	0.767542	0.19973	0.160594	14.1742
32	12.8514	-189.271	47.1944	-3.60634	0.123792	0.141103	24.0929	-43.6027	38.5195	-4.08026	0.0271377	0.198669	9.9857	-86.0009	40.5045	-5.63461	0.0281852	0.215991	14.0738	-97.0139	40.4694	-5.41961	0.0441176	0.202614	16.065	-79.4899	53.8064	-5.06383	0.0547196	0.213862	15.7039	-41.1711	39.6409	0.53225	0.190958	0.161943	13.823
33	13.253	-201.239	46.4956	-4.07902	0.125805	0.14372	25.7885	-41.0634	38.7214	-4.0465	0.0271377	0.203021	9.68459	-89.6669	38.6001	-5.72854	0.0304861	0.218867	14.2169	-96.0838	40.8346	-5.63604	0.0408497	0.208742	16.209	-75.9877	57.0605	-5.19059	0.0510716	0.218422	15.6373	-38.4483	38.9766	0.293539	0.179487	0.163293	13.5458
34	13.6546	-213.207	52.9291	-4.55614	0.133052	0.149758	27.6995	-38.9871	39.4004	-4.00527	0.0271377	0.206349	9.53976	-93.333	37.0929	-5.85068	0.0319241	0.224044	14.4436	-95.1538	41.9411	-5.84373	0.0437092	0.22018	16.525	-72.4855	60.3145	-5.30299	0.0501596	0.220246	15.7433	-37.3263	38.9549	0.0503083	0.17004	0.165317	13.3493
35	14.0562	-225.175	66.8092	-5.03912	0.13587	0.154589	29.7841	-37.0152	40.4266	-3.97652	0.0271377	0.206349	9.54774	-96.999	35.5858	-5.96675	0.0348001	0.22807	14.7635	-95.2389	43.5046	-6.03942	0.0486111	0.244281	17.0046	-68.9834	63.5686	-5.41931	0.0474236	0.223894	16.0125	-36.9315	40.7009	-0.201495	0.157895	0.170715	13.2373
36	14.4578	-237.143	81.1708	-5.50823	0.138688	0.158011	32.0113	-36.3144	41.5637	-3.93996	0.0302099	0.204045	9.71729	-100.665	34.0787	-6.06833	0.038539	0.23526	15.1725	-97.029	45.4142	-6.27382	0.0571895	0.255719	17.6158	-65.4812	66.8226	-5.52342	0.0519836	0.232558	16.4447	-36.5367	42.4468	-0.430582	0.150472	0.176788	13.2097
37	14.8594	-249.111	95.9824	-5.9891	0.14211	0.161031	34.3496	-43.2255	43.263	-3.90837	0.0337942	0.200717	10.0358	-104.331	32.5715	-6.18177	0.0422778	0.238424	15.6535	-98.8191	47.821	-6.47343	0.063317	0.263072	18.3707	-64.7884	70.0766	-5.62944	0.0556316	0.239398	17.0215	-36.1419	44.1927	-0.661723	0.138327	0.183536	13.2678
38	15.261	-262.514	110.794	-6.46487	0.14211	0.165056	36.7807	-50.1367	44.9623	-3.87236	0.0366103	0.198413	10.4929	-107.997	31.2168	-6.29402	0.0445787	0.238712	16.205	-100.609	50.6522	-6.66657	0.0686275	0.264297	19.2443	-67.4121	73.3307	-5.72783	0.0588235	0.24259	17.7305	-35.7471	46.2372	-0.905422	0.129555	0.190958	13.4116
39	15.6627	-277.145	125.606	-6.94208	0.143519	0.167271	39.2858	-57.0478	46.7362	-3.8387	0.0412186	0.197133	11.0691	-111.663	34.7387	-6.39963	0.0491803	0.239862	16.8221	-102.399	53.4833	-6.88742	0.0763889	0.268382	20.2089	-71.7712	76.5847	-5.82816	0.0611035	0.245782	18.5552	-35.3522	48.2833	-1.14175	0.124157	0.203779	13.6377
40	16.0643	-291.776	140.417	-7.41409	0.144726	0.171498	41.8531	-63.959	48.9477	-3.80186	0.0455709	0.197133	11.7494	-115.329	38.2605	-6.51722	0.052344	0.2413	17.4927	-104.189	56.3145	-7.08628	0.0849673	0.266748	21.2669	-79.2844	79.9487	-5.91175	0.0652075	0.24943	19.4873	-35.7644	50.3293	-1.37564	0.125506	0.220648	13.9415
41	16.4659	-270.194	138.125	-6.75159	0.1407	0.170089	39.8113	-71.7573	49.2513	-4.2021	0.0506912	0.198157	13.1847	-111.525	33.9869	-6.46706	0.0488927	0.242163	16.9285	-101.472	54.1287	-7.14207	0.0780229	0.270833	20.8041	-78.086	78.3937	-5.77551	0.0642955	0.242134	19.1603	-37.2242	46.1881	-1.7286	0.128205	0.213225	13.2711
42	16.8675	-248.612	135.833	-6.09395	0.141707	0.169082	37.9575	-79.5557	50.1417	-4.62513	0.0542755	0.203789	14.8831	-107.72	29.7131	-6.41596	0.0460167	0.240725	16.4042	-98.7548	51.9428	-7.1843	0.0763889	0.268382	20.4221	-76.8876	76.9755	-5.64201	0.0620155	0.24487	18.919	-38.7933	42.9456	-2.06067	0.124157	0.210526	12.7896
43	17.2691	-227.029	133.54	-5.44105	0.144122	0.174114	36.3208	-87.354	51.0748	-5.04998	0.0599078	0.206605	16.7663	-103.915	27.477	-6.36344	0.042853	0.240725	15.9257	-96.1114	49.7569	-7.23267	0.0743464	0.273284	20.1168	-75.6891	79.2091	-5.5442	0.0579115	0.240766	18.7574	-40.3624	39.7032	-2.41005	0.124831	0.212551	12.5131
44	17.6707	-205.447	131.248	-4.7928	0.148551	0.179952	34.9309	-95.5074	52.914	-5.46135	0.0678443	0.211982	18.7856	-100.11	26.8741	-6.31638	0.0411274	0.240725	15.4926	-97.8107	47.5709	-7.27197	0.0698529	0.278595	19.8984	-74.9028	81.4426	-5.42099	0.0569995	0.238486	18.6933	-45.1207	36.4607	-2.7355	0.118084	0.226046	12.469
45	18.0723	-183.864	128.956	-4.13821	0.153583	0.178744	33.8202	-103.867	55.0901	-5.89206	0.0768049	0.21531	20.892	-96.305	26.5582	-6.27593	0.0394018	0.237849	15.1082	-99.5101	46.279	-7.30599	0.0669935	0.276961	19.7689	-76.0224	83.6762	-5.2912	0.0601915	0.238942	18.7251	-50.5568	33.2622	-3.07826	0.11471	0.239541	12.6464
46	18.4739	-163.034	126.663	-3.50561	0.158011	0.177134	33.0139	-112.226	57.8575	-6.31214	0.0849974	0.218638	23.0693	-92.5001	26.2599	-6.23326	0.0362381	0.236123	14.7808	-101.209	47.4834	-7.34148	0.0620915	0.274101	19.7281	-77.142	85.9097	-5.15389	0.0633835	0.237118	18.8512	-55.9929	37.6564	-3.40199	0.108637	0.241565	13.0454
47	18.8755	-158.645	124.693	-2.86698	0.163647	0.175322	32.5378	-120.585	62.4293	-6.72265	0.0975422	0.224014	25.2996	-88.6952	25.9615	-6.18403	0.0304861	0.232384	14.516	-102.909	48.7637	-7.38085	0.0604575	0.272876	19.7768	-78.2616	88.1432	-5.04284	0.0670315	0.227998	19.0608	-61.429	42.2616	-3.75242	0.106613	0.253036	13.6364
48	19.2771	-155.698	122.741	-2.22302	0.169686	0.174517	32.406	-128.945	70.5973	-7.12942	0.110343	0.228623	27.5685	-84.8904	25.6631	-6.14454	0.0278976	0.232097	14.3106	-104.608	50.1649	-7.39852	0.058415	0.264297	19.9226	-79.3812	90.3768	-4.91327	0.0693114	0.23119	19.3619	-66.8651	46.8705	-4.05681	0.102564	0.257085	14.4149
49	19.6787	-156.827	120.79	-1.5938	0.176329	0.169283	32.6225	-137.304	78.7654	-7.541	0.123144	0.233487	29.8651	-81.0855	25.3647	-6.10043	0.0264596	0.232959	14.1728	-106.307	52.3215	-7.44985	0.061683	0.262255	20.1426	-80.5008	92.6103	-4.74622	0.0756954	0.233926	19.7592	-72.3012	51.4794	-4.37485	0.0924426	0.269231	15.3361
50	20.0803	-164.505	118.838	-0.955761	0.187198	0.165056	33.181	-145.663	86.9334	-7.96857	0.131592	0.234511	32.1807	-77.2806	25.3608	-6.06253	0.0267472	0.231234	14.0996	-108.007	54.478	-7.50716	0.066585	0.257761	20.4463	-81.6204	94.8439	-4.60138	0.0884633	0.23347	20.2308	-77.7373	56.0883	-4.71272	0.0978408	0.282051	16.3759
51	20.4819	-155.26	110.437	-0.565701	0.193639	0.158011	31.4274	-143.323	83.0914	-7.75044	0.130824	0.231695	30.7892	-73.3989	24.1675	-6.39868	0.0201323	0.243601	13.9062	-104.807	53.9085	-7.32327	0.0580065	0.25817	19.5858	-82.6182	86.1575	-4.62578	0.0829913	0.227998	19.7943	-77.5456	54.0196	-4.50986	0.097166	0.276653	16.0235
52	20.8835	-146.014	102.035	-0.170833	0.200886	0.149557	29.8448	-140.982	79.249	-7.54571	0.132873	0.22427	29.582	-70.5331	22.9741	-6.73887	0.0184067	0.24964	13.9553	-101.607	53.3389	-7.16023	0.0539216	0.261029	18.7779	-83.616	77.4708	-4.61111	0.0779754	0.221614	19.4662	-77.3538	52.5749	-4.36934	0.0958165	0.273279	15.7716
53	21.2851	-136.768	102.083	0.230466	0.208535	0.144324	28.4596	-138.641	75.4067	-7.32823	0.133129	0.217614	28.587	-74.0524	21.7808	-7.08381	0.0158182	0.256255	14.2441	-98.4067	52.7693	-7.00175	0.0482026	0.261029	18.0381	-84.6138	68.7841	-4.59346	0.0797994	0.214318	19.2389	-77.1619	51.2458	-4.18098	0.0991903	0.268556	15.6525
54	21.6867	-127.522	103.461	0.622211	0.213969	0.141506	27.3015	-136.301	71.5643	-7.13876	0.130568	0.207885	27.8194	-78.3963	20.7791	-7.43625	0.0143802	0.260282	14.7573	-95.2067	52.1997	-6.82101	0.0437092	0.256536	17.3835	-85.6116	69.2233	-4.5824	0.0788874	0.210214	19.1169	-76.97	50.8718	-4.02512	0.10054	0.259784	15.649
55	22.0884	-118.276	104.838	1.02589	0.2188	0.136876	26.4017	-133.96	67.722	-6.94689	0.134409	0.210958	27.3047	-83.2014	19.9205	-7.77402	0.012367	0.25453	15.4826	-92.0067	51.6301	-6.65986	0.0412582	0.254493	16.8095	-86.6094	70.401	-4.57731	0.0807114	0.206566	19.1028	-76.7782	50.9289	-3.84007	0.0991903	0.252362	15.7769
56	22.49	-109.03	106.216	1.42151	0.219807	0.134863	25.787	-131.619	63.8797	-6.73804	0.134409	0.212238	27.0629	-88.8705	19.0619	-8.10987	0.0112166	0.252517	16.3857	-88.8067	51.0605	-6.49581	0.0404412	0.253676	16.334	-87.6072	71.5787	-4.5399	0.0829913	0.203374	19.2034	-76.5863	51.7627	-3.68897	0.101889	0.253711	16.021
57	22.8916	-99.7839	107.594	1.81454	0.221014	0.133655	25.4779	-129.278	60.0373	-6.52792	0.140041	0.21403	27.0947	-94.5396	18.2034	-8.45508	0.012367	0.253955	17.4343	-85.6067	50.4908	-6.32502	0.0392157	0.254902	15.9677	-88.605	72.7565	-4.51335	0.0829913	0.197902	19.4121	-76.3945	53.1472	-3.51466	0.101889	0.251012	16.3829
58	23.2932	-100.467	108.971	2.20016	0.221618	0.133253	25.4859	-131.582	56.195	-6.30553	0.153866	0.208909	27.4022	-101.797	17.3448	-8.79828	0.0149554	0.251941	18.6085	-82.4067	49.9212	-6.17242	0.0396242	0.25531	15.7068	-89.6028	73.9342	-4.5005	0.0866393	0.198358	19.721	-76.2026	55.4187	-3.35111	0.108637	0.251687	16.8576
59	23.6948	-102.276	110.738	2.58523	0.224034	0.135266	25.8111	-139.471	52.3526	-6.10425	0.166411	0.203277	27.9689	-109.626	19.0959	-9.1383	0.016681	0.251941	19.8864	-79.2067	49.3516	-6.00372	0.0461601	0.254493	15.5707	-90.6006	75.1119	-4.50715	0.0921113	0.197446	20.125	-76.0107	58.5801	-3.1535	0.114035	0.251012	17.4354
60	24.0964	-104.086	112.995	2.98037	0.223229	0.136876	26.4389	-147.67	49.0618	-5.90391	0.176395	0.197901	28.7847	-118.179	22.3265	-9.4752	0.0178315	0.251654	21.25	-76.0067	48.782	-5.84659	0.0531046	0.250408	15.552	-91.5984	76.2896	-4.48678	0.0939352	0.199726	20.6276	-75.8189	61.7681	-2.95553	0.112686	0.251687	18.0982
61	24.498	-98.3375	108.582	2.91251	0.222222	0.132448	25.4567	-144.415	41.7097	-5.34578	0.182028	0.18894	27.5922	-115.175	23.4823	-9.69827	0.0163934	0.255393	21.2049	-70.9039	40.6787	-5.7458	0.0522876	0.247958	14.859	-84.3909	77.4022	-4.33706	0.0921113	0.20155	20.0429	-71.2643	58.7414	-2.60045	0.116734	0.240891	17.1986
62	24.8996	-93.0077	104.169	2.85067	0.219807	0.130435	24.5752	-141.158	42.3999	-4.79363	0.185868	0.179467	26.5622	-112.17	24.638	-9.88772	0.0158182	0.257981	21.2514	-65.9282	38.954	-5.64305	0.0539216	0.245507	14.2987	-77.4242	78.5149	-4.17249	0.0925673	0.206566	19.5307	-66.7095	56.0412	-2.1905	0.122132	0.233468	16.4096
63	25.3012	-88.1726	99.7554	2.7935	0.219203	0.127818	23.8072	-137.902	43.0901	-4.23315	0.18894	0.174091	25.7172	-109.166	25.7937	-10.0921	0.0175439	0.260569	21.3669	-61.3021	37.7979	-5.55329	0.0518791	0.243464	13.8811	-70.4574	79.6275	-4.0019	0.0902873	0.208846	19.0966	-62.1547	53.5443	-1.79619	0.125506	0.224022	15.7304
64	25.7028	-83.4277	95.342	2.7084	0.217593	0.12661	23.1672	-134.645	43.7803	-3.68252	0.194572	0.164875	25.0722	-106.161	27.2387	-10.2973	0.0189819	0.263445	21.5566	-59.4076	36.6419	-5.43915	0.0522876	0.238154	13.6362	-65.3795	80.7402	-3.8215	0.0921113	0.212038	18.7454	-57.6	51.1953	-1.37349	0.131579	0.207827	15.1814
65	26.1044	-80.0413	90.9287	2.63768	0.213768	0.125805	22.6611	-131.389	44.4705	-3.12361	0.204301	0.162314	24.6455	-103.537	28.9269	-10.4971	0.0207075	0.264596	21.8215	-59.2721	35.4858	-5.35225	0.0482026	0.229575	13.552	-65.0791	81.8528	-3.66836	0.0916553	0.212494	18.4745	-53.0452	49.1598	-1.00827	0.136977	0.195007	14.7718
66	26.506	-81.3297	86.5153	2.56994	0.214372	0.124799	22.3	-128.133	45.1863	-2.56785	0.215822	0.160778	24.4474	-100.998	30.7706	-10.7109	0.0235835	0.264308	22.15	-59.5048	34.3298	-5.2457	0.0502451	0.227124	13.65	-64.7789	82.9655	-3.51646	0.0921113	0.213862	18.294	-48.4905	47.3987	-0.65581	0.1417	0.180837	14.5195
67	26.9076	-82.6182	82.102	2.49792	0.216787	0.127617	22.0913	-124.876	45.954	-2.01366	0.225038	0.158218	24.4849	-98.4582	33.0495	-10.9136	0.024734	0.265171	22.5508	-59.7374	37.427	-5.16069	0.0526961	0.227533	13.9133	-64.4786	84.5599	-3.36242	0.0948472	0.213862	18.2046	-43.9357	46.8378	-0.278227	0.151147	0.17274	14.4345
68	27.3092	-83.9066	77.6887	2.42392	0.213969	0.132045	22.0388	-121.653	46.7218	-1.4483	0.236559	0.155146	24.7558	-95.9396	35.3283	-11.1211	0.026172	0.271498	23.0129	-59.9701	41.4337	-5.06409	0.060866	0.227533	14.3407	-64.1783	86.1903	-3.17936	0.0966712	0.214318	18.2133	-39.9796	48.7798	0.0982393	0.165992	0.17004	14.5149
69	27.7108	-85.1951	73.2753	2.35896	0.214976	0.137279	22.1427	-126.044	47.4895	-0.880741	0.244752	0.152074	25.2514	-93.9712	38.0835	-11.3248	0.0267472	0.276388	23.5368	-60.2028	45.4403	-4.95752	0.0714869	0.230801	14.9184	-63.9617	87.8208	-3.01866	0.0975832	0.213862	18.313	-43.1338	51.3591	0.48216	0.191633	0.168016	14.7633
70	28.1124	-86.6379	70.8548	2.30449	0.215982	0.141707	22.4012	-130.547	48.289	-0.323257	0.254224	0.14849	25.9594	-93.4937	40.8524	-11.5261	0.0336497	0.281852	24.1175	-60.559	49.447	-4.87336	0.0841503	0.231209	15.6207	-64.1716	89.4512	-2.84041	0.0989512	0.213406	18.5069	-46.288	54.1514	0.830781	0.199055	0.163968	15.1697
71	28.5141	-84.1879	67.1861	2.24784	0.216989	0.140097	21.6753	-130.873	45.0838	-0.0831749	0.256272	0.143625	25.0323	-93.8362	39.0878	-11.0765	0.0330745	0.275237	23.3842	-61.3996	42.0938	-4.91225	0.0759804	0.227533	14.8399	-63.3455	84.5169	-2.96857	0.0966712	0.211126	17.9259	-44.4524	50.9648	0.913306	0.197706	0.157895	14.581
72	28.9157	-81.7377	63.5172	2.205	0.216787	0.139694	20.9931	-131.581	41.9102	0.174149	0.258833	0.138761	24.1862	-94.1786	37.323	-10.6228	0.0359505	0.268622	22.7104	-62.2401	34.7402	-4.94316	0.0669935	0.221814	14.1542	-62.8092	79.5822	-3.07177	0.0925673	0.209302	17.4145	-42.6166	47.7779	0.995796	0.19973	0.152497	14.0384
73	29.3173	-79.2875	59.8484	2.15449	0.216989	0.138285	20.361	-132.44	41.4986	0.419091	0.263953	0.133641	23.43	-94.5209	35.5582	-10.1672	0.0394018	0.266034	22.1011	-63.0806	27.8886	-4.95559	0.0539216	0.215278	13.5797	-62.3382	74.6475	-3.18141	0.0902873	0.209302	16.9711	-40.7807	44.5911	1.08696	0.199055	0.147773	13.5492
74	29.7189	-76.8373	56.8772	2.09845	0.216586	0.13587	19.7836	-133.82	41.8855	0.666335	0.269841	0.128264	22.7722	-95.2867	33.9927	-9.70632	0.042853	0.264021	21.563	-63.9212	26.1677	-5.01252	0.0445261	0.209967	13.108	-61.8673	69.7128	-3.27568	0.0889193	0.206566	16.6067	-38.9449	41.4042	1.15377	0.196356	0.142375	13.122
75	30.1205	-74.3872	55.4874	2.05628	0.212359	0.134058	19.2649	-135.199	42.2724	0.906731	0.271121	0.121608	22.2222	-96.1356	32.528	-9.2566	0.0477423	0.260857	21.0932	-64.7617	24.694	-5.03237	0.0355392	0.20915	12.784	-61.3963	64.7797	-3.40306	0.0870953	0.205198	16.3171	-37.1091	38.2173	1.24659	0.193657	0.133603	12.7597
76	30.5221	-71.937	54.0975	2.00856	0.210346	0.132045	18.8105	-136.578	42.6594	1.16337	0.271889	0.116487	21.788	-96.9845	31.0632	-8.8174	0.0583837	0.259994	20.697	-65.6023	23.2203	-5.07745	0.0261438	0.202206	12.5933	-61.5018	60.6227	-3.49141	0.0848153	0.206566	16.1201	-35.2732	38.4574	1.31971	0.189609	0.12753	12.47
77	30.9237	-69.4868	52.7076	1.9487	0.208937	0.129026	18.4263	-137.957	43.0463	1.41643	0.269841	0.111623	21.4762	-97.8679	30.1498	-8.35852	0.0638481	0.257406	20.3924	-66.4428	22.1524	-5.12192	0.0236928	0.200572	12.556	-61.7977	56.4657	-3.62204	0.0829913	0.20839	16.0031	-33.4374	41.4348	1.40775	0.184885	0.121457	12.2542
78	31.3253	-67.0366	51.3178	1.90274	0.209541	0.126812	18.1149	-139.336	43.4332	1.66627	0.267793	0.108295	21.2929	-98.9208	33.0027	-7.90569	0.0678746	0.251366	20.1722	-67.2834	21.497	-5.16496	0.0249183	0.202614	12.669	-62.3013	52.3087	-3.73526	0.0802554	0.209758	15.9806	-31.6016	44.4121	1.48039	0.175439	0.111336	12.1196
79	31.7269	-64.5864	50.5476	1.85861	0.206522	0.123792	17.8802	-140.716	43.9796	1.91156	0.263953	0.107783	21.2423	-99.9737	35.8556	-7.43845	0.0744895	0.238999	20.0476	-68.1239	21.4914	-5.20884	0.0294118	0.201389	12.9282	-63.4531	48.1517	-3.83284	0.0811674	0.211126	16.0528	-29.9919	47.3895	1.52629	0.173414	0.102564	12.0734
80	32.1285	-62.1362	51.5442	1.80079	0.204509	0.121578	17.7277	-142.095	47.4006	2.15334	0.261905	0.108295	21.3244	-101.027	38.7927	-6.98929	0.0839804	0.232384	20.0077	-68.9644	22.4598	-5.25497	0.0314542	0.202206	13.3263	-65.1305	48.6318	-3.9524	0.0866393	0.213406	16.2088	-29.7228	50.5937	1.6143	0.165992	0.097166	12.1073
81	32.5301	-60.4183	50.172	1.72679	0.200081	0.122383	17.1623	-136.368	45.4767	2.04977	0.253712	0.108295	20.3899	-98.1595	37.4349	-6.66107	0.0831176	0.226345	19.5289	-68.7003	22.3311	-5.2192	0.0322712	0.204248	13.1724	-63.3732	43.2584	-3.9437	0.0797994	0.211126	15.6597	-29.2375	47.6742	1.86826	0.170715	0.0964912	11.9411
82	32.9317	-59.2382	49.2882	1.64975	0.196256	0.12339	16.678	-130.641	43.5524	1.92956	0.247312	0.106503	19.5172	-95.292	36.0769	-6.33672	0.0782284	0.217429	19.0815	-68.5195	24.5476	-5.19868	0.0355392	0.205065	13.0628	-61.6157	41.633	-3.9512	0.0779754	0.210214	15.1446	-28.7523	44.7544	2.11067	0.174764	0.0944669	11.8348
83	33.3333	-58.0581	48.4797	1.55855	0.193841	0.12661	16.2833	-124.915	45.5812	1.80685	0.240911	0.107527	18.7145	-92.4246	34.756	-6.0044	0.0762151	0.20765	18.6718	-68.3388	26.7641	-5.17268	0.0375817	0.208742	13.0084	-60.0094	40.7902	-3.93627	0.0747834	0.208846	14.6758	-28.2671	41.8347	2.38177	0.182861	0.0917679	11.7831
84	33.7349	-56.8781	47.7918	1.48967	0.192432	0.129227	15.9817	-119.595	48.5648	1.69705	0.231183	0.109831	17.9887	-89.5571	33.4384	-5.68333	0.0767903	0.194708	18.2964	-68.158	28.9806	-5.14908	0.0412582	0.211601	13.0079	-58.5661	39.9799	-3.94958	0.0715914	0.20839	14.2444	-27.7818	39.2691	2.63608	0.192308	0.0890688	11.7939
85	34.1365	-55.698	49.365	1.41799	0.191626	0.132246	15.7797	-114.324	51.7096	1.57453	0.220174	0.109831	17.3517	-86.6897	32.1208	-5.35949	0.0808168	0.187518	17.9617	-67.9773	31.1971	-5.1215	0.0437092	0.22018	13.0626	-57.1962	39.1695	-3.96248	0.0679435	0.206566	13.8624	-27.2965	39.2643	2.88682	0.20108	0.0883941	11.8647
86	34.5382	-54.7949	51.087	1.33289	0.18901	0.133655	15.6838	-109.053	54.8544	1.47379	0.203789	0.112135	16.8117	-83.8222	30.8032	-5.03918	0.0848433	0.181478	17.6676	-67.7965	33.4136	-5.09677	0.0469771	0.22018	13.1696	-56.0984	38.7561	-3.96789	0.0633835	0.207022	13.5386	-26.8113	40.2251	3.15547	0.210526	0.0863698	11.9888
87	34.9398	-54.1301	52.8091	1.2693	0.183977	0.135064	15.6921	-103.782	57.9991	1.35537	0.191244	0.112647	16.3802	-80.9548	29.7147	-4.71127	0.0857061	0.176014	17.4205	-67.6157	35.8386	-5.0847	0.0494281	0.225082	13.3237	-55.6486	38.8319	-3.95328	0.0588235	0.207934	13.2772	-26.326	41.1858	3.41158	0.213225	0.0802969	12.1724
88	35.3414	-53.6835	54.5311	1.17958	0.182367	0.134863	15.8073	-98.5106	61.2212	1.24198	0.182284	0.115719	16.0652	-82.3316	32.2283	-4.39022	0.0903077	0.174001	17.2181	-67.435	38.7047	-5.05265	0.0522876	0.228758	13.5372	-55.6794	38.9076	-3.977	0.0538076	0.207022	13.0654	-25.8408	42.749	3.67556	0.211876	0.0762483	12.4089
89	35.743	-57.8811	56.2532	1.09704	0.178744	0.133655	16.0262	-93.2394	64.912	1.12935	0.176395	0.119816	15.8751	-83.7104	34.7419	-4.05593	0.0957722	0.172563	17.0671	-67.2542	41.5707	-5.02995	0.0571895	0.234069	13.794	-55.7102	39.0793	-3.97391	0.0524396	0.210214	12.9259	-25.8009	44.858	3.92176	0.220648	0.0755735	12.7028
90	36.1446	-64.8632	57.9752	1.04151	0.177939	0.134461	16.342	-87.9682	68.8384	1.01806	0.175627	0.123144	15.8129	-85.0892	37.2555	-3.73097	0.0980731	0.171412	16.9636	-67.0734	44.4368	-5.00274	0.0604575	0.235703	14.0975	-55.741	39.915	-3.97162	0.0528956	0.213862	12.8528	-25.8893	46.967	4.16909	0.227395	0.0762483	13.0438
91	36.5462	-63.6641	56.3942	1.04698	0.172705	0.131643	15.6213	-81.969	64.4099	0.786417	0.167179	0.123144	14.8759	-83.8753	38.5024	-3.60248	0.095197	0.165372	16.7563	-67.9918	41.4458	-4.99886	0.0555556	0.232435	13.6491	-52.0765	41.2758	-3.68891	0.0538076	0.211582	12.1888	-26.2755	45.0391	4.22013	0.221997	0.0701754	12.5225
92	36.9478	-62.4889	54.813	1.05721	0.171699	0.129026	14.9633	-75.9697	59.9812	0.558992	0.157706	0.1234	13.9982	-82.6614	39.7493	-3.46902	0.0926086	0.157895	16.5843	-68.9102	38.4546	-4.9825	0.0510621	0.231209	13.2563	-48.4119	42.6367	-3.40606	0.0542636	0.21067	11.6992	-27.1734	45.5856	4.23307	0.212551	0.062753	12.11
93	37.3494	-61.3137	53.2319	1.06945	0.168277	0.124799	14.3749	-69.9704	55.5525	0.331186	0.148233	0.12596	13.1919	-81.6951	40.9962	-3.33078	0.0914582	0.153581	16.4484	-70.1624	35.4635	-4.99114	0.0441176	0.226307	12.91	-45.5106	43.9975	-3.11498	0.0565435	0.207478	11.4076	-28.1626	46.51	4.2544	0.205803	0.0506073	11.7999
94	37.751	-60.3276	51.6508	1.05468	0.165056	0.121779	13.8665	-63.9712	51.1238	0.09255	0.136457	0.12596	12.4713	-81.0133	42.2431	-3.18408	0.093759	0.147541	16.3498	-71.4986	32.4724	-4.98961	0.0396242	0.225082	12.625	-42.6632	45.3584	-2.82268	0.0606475	0.197446	11.329	-29.1518	47.6755	4.2832	0.203104	0.0391363	11.5962
95	38.1526	-59.3751	50.0697	1.07326	0.162037	0.118961	13.4418	-57.9719	46.6952	-0.147821	0.121864	0.12468	11.8521	-80.3316	43.49	-3.04722	0.0926086	0.142652	16.2858	-72.8349	29.4812	-4.9727	0.0339052	0.221814	12.4094	-40.8747	46.7193	-2.53977	0.0638395	0.182399	11.465	-30.2866	49.3071	4.31966	0.204453	0.0364372	11.5058
96	38.5542	-58.4227	48.4886	1.08245	0.160427	0.117351	13.1171	-51.9727	42.5479	-0.36777	0.108807	0.124936	11.3507	-79.6997	44.7369	-2.90589	0.0908829	0.138913	16.2599	-74.1711	26.705	-4.9565	0.0302288	0.215686	12.2607	-41.086	48.0801	-2.27261	0.0734154	0.172367	11.8065	-31.5847	51.0848	4.35116	0.208502	0.0357625	11.5371
97	38.9558	-57.4759	46.9424	1.08557	0.158615	0.113929	12.8962	-46.3632	38.4928	-0.601735	0.101382	0.126984	10.983	-79.8054	45.9838	-2.76992	0.0914582	0.1369	16.2695	-75.5074	24.1092	-4.93797	0.0253268	0.214461	12.1814	-45.4012	49.637	-1.99944	0.0857273	0.173279	12.3439	-32.8827	52.8984	4.39563	0.214575	0.0337382	11.6863
98	39.3574	-56.706	45.5403	1.09662	0.154791	0.109702	12.7824	-42.5898	34.5122	-0.838494	0.0972862	0.13108	10.7629	-80.1001	47.2307	-2.6213	0.093759	0.134599	16.3189	-76.8436	21.5135	-4.91447	0.0232843	0.208333	12.1761	-49.7164	51.3569	-1.70841	0.0984952	0.173279	13.053	-34.1807	55.1303	4.41149	0.219298	0.037112	11.9587
99	39.759	-55.9361	44.1383	1.10184	0.152778	0.107287	12.7811	-44.3809	30.9526	-1.07327	0.0977983	0.133129	10.7005	-80.7074	48.4776	-2.48224	0.095197	0.132298	16.4034	-78.1798	18.9177	-4.91939	0.0196078	0.207108	12.23	-54.0316	53.0768	-1.43088	0.108983	0.168719	13.9035	-35.4787	57.3623	4.43435	0.226046	0.0404858	12.3346
100	40.1606	-55.166	44.8725	1.11368	0.152979	0.105274	12.8914	-47.3185	31.0615	-1.28942	0.101126	0.138761	10.7996	-81.3617	49.7244	-2.35235	0.100374	0.13086	16.5224	-79.516	21.7749	-4.89101	0.0208333	0.208742	12.3665	-58.3467	54.7968	-1.1503	0.119927	0.166895	14.8703	-36.7767	59.5943	4.48003	0.228745	0.048583	12.8007
101	40.5622	-50.3064	40.7081	0.923372	0.152174	0.108092	12.0877	-45.0995	30.1484	-1.40902	0.0949821	0.139273	10.5662	-80.4822	47.4073	-2.44664	0.0972102	0.128847	16.1159	-75.5307	22.1691	-4.77622	0.0191993	0.205474	11.9477	-53.2964	56.3073	-0.989983	0.115367	0.160511	14.0697	-32.71	58.3269	4.36135	0.217274	0.0377868	12.1264
102	40.9639	-46	37.2953	0.729613	0.151771	0.111111	11.4083	-42.9413	29.769	-1.52138	0.09319	0.146697	10.4056	-79.671	45.0902	-2.52616	0.0926086	0.127409	15.7341	-71.5454	22.5633	-4.65781	0.0257353	0.206699	11.6484	-48.2461	57.8177	-0.818174	0.109439	0.158687	13.3704	-28.6434	57.0596	4.27154	0.198381	0.0337382	11.5266
103	41.3655	-41.7667	35.0123	0.560476	0.145531	0.113929	10.8738	-40.8207	30.7366	-1.63823	0.0913978	0.153866	10.3203	-79.2118	42.8819	-2.61417	0.0885821	0.125395	15.3755	-67.5602	23.2315	-4.53626	0.0306373	0.207925	11.483	-44.3688	59.3282	-0.664289	0.103511	0.153215	12.7872	-24.5767	55.7922	4.16864	0.188934	0.0330634	11.0289
104	41.7671	-40.6844	35.9882	0.368788	0.134863	0.113325	10.5129	-38.7	32.2576	-1.75156	0.0870456	0.163338	10.3137	-78.7527	40.6887	-2.71188	0.0859937	0.124245	15.0407	-63.5749	23.9347	-4.42164	0.0355392	0.204248	11.45	-41.2533	61.2976	-0.492923	0.0975832	0.145007	12.3395	-26.3306	54.5249	4.05196	0.175439	0.034413	10.6512
105	42.1687	-45.0089	37.7007	0.174728	0.127013	0.11252	10.3401	-36.6796	33.7916	-1.87689	0.0855095	0.172555	10.3831	-78.2935	38.4955	-2.80237	0.078516	0.125108	14.7353	-59.5897	25.4265	-4.30762	0.0416667	0.201797	11.5539	-39.629	63.4321	-0.319201	0.0866393	0.134975	12.0393	-28.9588	53.2576	3.94984	0.166667	0.0290148	10.3944
106	42.5703	-49.5854	39.4131	-0.0058451	0.11091	0.111312	10.3639	-37.9782	35.3255	-1.98963	0.0832053	0.176907	10.5316	-78.1407	36.3024	-2.90244	0.0698878	0.129997	14.4576	-55.6044	28.7649	-4.17834	0.0482026	0.205065	11.7948	-38.0048	65.5667	-0.154526	0.0857273	0.124031	11.8996	-31.5976	51.9902	3.88006	0.165992	0.0269906	10.2594
107	42.9719	-54.2017	41.9117	-0.185846	0.109903	0.111916	10.5838	-39.2767	36.8595	-2.10999	0.0824373	0.18254	10.7507	-78.0751	34.1092	-2.98553	0.0635605	0.13201	14.2147	-51.6191	32.1033	-4.03284	0.0539216	0.208333	12.1668	-36.3805	67.8395	0.011482	0.0875513	0.117647	11.9276	-34.3711	50.7229	3.79479	0.161943	0.0290148	10.267
108	43.3735	-59.0082	45.8283	-0.386272	0.112319	0.114533	10.9885	-40.7719	38.3934	-2.20849	0.0814132	0.187148	11.0427	-78.0095	31.916	-3.07707	0.0603969	0.135749	14.0028	-50.1821	35.4416	-3.93285	0.060049	0.210376	12.64	-35.6788	70.2513	0.170784	0.0907433	0.117647	12.1199	-37.1447	49.5484	3.69843	0.165992	0.0364372	10.4177
109	43.7751	-63.9684	49.7449	-0.570257	0.113124	0.116345	11.559	-42.3752	39.9274	-2.34053	0.0829493	0.187148	11.3921	-77.9439	29.7229	-3.1623	0.0589589	0.139488	13.8269	-53.1095	38.8647	-3.80573	0.0669935	0.210376	13.2231	-36.4224	72.6632	0.323905	0.0939352	0.116735	12.4697	-39.9182	48.515	3.59465	0.163293	0.048583	10.7011
110	44.1767	-68.9479	53.6611	-0.766096	0.112721	0.128019	12.272	-43.9784	41.4611	-2.44026	0.0826933	0.186636	11.8064	-77.8781	27.5297	-3.26329	0.0575209	0.142364	13.6829	-56.2271	43.0659	-3.69217	0.0751634	0.211193	13.8907	-39.1626	75.0746	0.487116	0.101687	0.119471	12.9635	-42.9623	47.4815	3.46578	0.162618	0.060054	11.117
111	44.5783	-66.3717	51.3445	-0.803811	0.111514	0.130435	11.9887	-43.2771	38.5706	-2.5808	0.078341	0.18382	11.5795	-74.9627	25.4094	-3.32262	0.0526316	0.141501	13.2437	-52.8882	39.6569	-3.52353	0.0706699	0.205474	13.1021	-37.6338	70.1081	0.339539	0.0953032	0.119471	12.2505	-40.5953	44.9472	3.17206	0.160594	0.0560054	10.6966
112	44.9799	-63.7955	49.0279	-0.851598	0.111715	0.133857	11.7895	-42.6613	36.184	-2.71671	0.0757808	0.182284	11.4342	-72.0472	23.4368	-3.37114	0.0497555	0.140063	12.8524	-51.8252	36.2479	-3.34063	0.0653595	0.203431	12.369	-40.5254	66.1609	0.209203	0.0907433	0.117647	11.6652	-38.2283	42.4128	2.84262	0.157895	0.0533063	10.3739
113	45.3815	-61.2193	46.7113	-0.900692	0.110105	0.133253	11.6787	-42.0456	33.7973	-2.86114	0.0701485	0.181516	11.3705	-69.144	23.8619	-3.43527	0.0454415	0.141501	12.5067	-50.7623	32.8389	-3.15927	0.060866	0.199346	11.6987	-43.4171	62.3074	0.0675491	0.0870953	0.111263	11.2268	-35.8612	39.8784	2.55406	0.156545	0.0506073	10.1352
114	45.7831	-58.6431	44.3947	-0.945316	0.110507	0.138084	11.6589	-41.4298	31.4107	-3.00014	0.0691244	0.179724	11.3929	-66.9831	24.2871	-3.50067	0.041415	0.148691	12.2138	-49.9659	32.9661	-3.00421	0.060866	0.196895	11.0986	-46.3088	58.4539	-0.0811776	0.0816233	0.107615	10.9555	-33.4942	38.43	2.24282	0.149123	0.0587045	10.0043
115	46.1847	-56.1944	42.0781	-0.98908	0.112319	0.141506	11.7301	-40.814	31.0029	-3.13765	0.0668203	0.182284	11.4997	-64.8221	24.7122	-3.55717	0.0388266	0.15243	11.9807	-49.7784	34.1692	-2.83167	0.0620915	0.188317	10.5905	-49.2004	54.6004	-0.230611	0.0820793	0.113087	10.861	-31.1272	38.9607	1.90412	0.144399	0.0695007	9.98383
116	46.5863	-54.1267	39.7615	-1.03534	0.112721	0.145129	11.8899	-40.5746	30.8455	-3.28454	0.0670763	0.185356	11.6862	-63.0983	25.1843	-3.61846	0.0379638	0.155019	11.8059	-49.6931	35.3723	-2.67374	0.0629085	0.18219	10.1777	-52.0921	51.2855	-0.375294	0.0911993	0.116735	10.9513	-28.7602	39.4914	1.59406	0.146424	0.0958165	10.066
117	46.988	-52.059	37.4449	-1.0892	0.116546	0.151771	12.1352	-40.7063	30.6881	-3.42116	0.0686124	0.18766	11.9536	-61.5551	26.0327	-3.67138	0.0371009	0.159908	11.6981	-49.6078	36.5754	-2.48651	0.063317	0.176062	9.88537	-54.9838	48.7573	-0.519312	0.106247	0.123119	11.2203	-26.3932	40.022	1.2966	0.144399	0.111336	10.2507
118	47.3896	-52.8021	36.0838	-1.12656	0.119968	0.157206	12.462	-41.5893	32.3651	-3.54145	0.0693804	0.187404	12.2984	-60.2188	26.881	-3.72141	0.0379638	0.160771	11.656	-49.5225	37.7784	-2.30566	0.0645425	0.165441	9.71851	-58.0074	46.229	-0.672348	0.109439	0.127223	11.6541	-25.6576	40.5527	0.984913	0.140351	0.123482	10.5376
119	47.7912	-55.9672	37.275	-1.17014	0.123994	0.15942	12.8632	-44.567	35.2196	-3.68497	0.0693804	0.192524	12.7027	-59.3616	27.7294	-3.78566	0.0356629	0.16566	11.6754	-49.4373	39.0271	-2.1512	0.0645425	0.159314	9.67209	-61.2181	43.7007	-0.811574	0.109439	0.127223	12.2378	-29.0225	41.3548	0.663566	0.14305	0.141026	10.9133
120	48.1928	-59.132	38.4659	-1.2218	0.124597	0.160628	13.3321	-47.5442	38.7012	-3.82259	0.0706605	0.19406	13.1698	-59.024	28.5777	-3.848	0.0368133	0.16681	11.761	-49.3516	40.9312	-1.97985	0.064951	0.152778	9.75987	-64.4286	42.2276	-0.970705	0.112631	0.132695	12.9479	-32.4371	42.185	0.349644	0.14305	0.155196	11.3745
121	48.5944	-60.0056	37.3969	-1.41331	0.119767	0.161836	13.0052	-46.3214	35.5819	-3.80151	0.0686124	0.191756	12.8777	-57.1367	28.7489	-3.73447	0.0348001	0.16451	11.4484	-44.9512	36.6397	-2.01182	0.060049	0.145016	9.1753	-65.1513	43.8787	-1.04896	0.112175	0.130871	12.6577	-30.8917	41.7744	0.453457	0.138327	0.142375	10.9567
122	48.996	-60.8792	37.2452	-1.58216	0.11413	0.164452	12.7621	-45.0986	32.4626	-3.7882	0.0660522	0.189196	12.6692	-56.1256	28.92	-3.61488	0.0324993	0.15962	11.1892	-40.5508	32.3482	-2.04995	0.0502451	0.135212	8.69406	-65.874	45.689	-1.12514	0.110807	0.127679	12.499	-29.3464	41.3638	0.561671	0.134278	0.135628	10.5979
123	49.3976	-61.7527	38.2465	-1.77468	0.107085	0.164452	12.6032	-43.9141	29.3433	-3.76404	0.0634921	0.189196	12.5508	-55.1145	29.0911	-3.50254	0.0327869	0.158758	10.9828	-36.1504	28.4669	-2.07122	0.0388072	0.127451	8.34317	-66.5968	47.4993	-1.21067	0.103967	0.127679	12.4738	-27.801	40.9533	0.64933	0.12888	0.12753	10.306
124	49.7992	-62.6263	39.789	-1.97156	0.101047	0.163849	12.531	-44.7607	26.3988	-3.746	0.0745008	0.189708	12.52	-54.1034	29.3614	-3.37755	0.0336497	0.156457	10.8408	-35.7385	25.3379	-2.1064	0.0355392	0.121732	8.1327	-67.465	49.3096	-1.26169	0.0966712	0.124487	12.5877	-26.2556	40.5427	0.751014	0.130904	0.120783	10.0841
125	50.2008	-63.4998	41.5138	-2.1554	0.0940016	0.164452	12.5513	-46.2536	24.4999	-3.72498	0.0791091	0.191756	12.581	-53.0924	29.7526	-3.26195	0.0353753	0.156744	10.7567	-37.4232	23.255	-2.14552	0.0322712	0.117647	8.07848	-69.1625	51.1198	-1.33316	0.0948472	0.124031	12.8331	-24.7102	40.1321	0.852493	0.135628	0.112011	9.93632
126	50.6024	-64.3734	43.7124	-2.33359	0.089372	0.161232	12.6635	-47.7466	23.7221	-3.70322	0.0811572	0.194828	12.7321	-52.4157	30.4437	-3.14867	0.0365257	0.158182	10.7355	-39.1079	21.7951	-2.19789	0.0330882	0.116422	8.17469	-70.86	52.9301	-1.41657	0.0916553	0.125399	13.203	-23.5099	39.7216	0.947938	0.137652	0.107962	9.86883
127	51.004	-65.247	46.0997	-2.53424	0.0867552	0.160225	12.8587	-49.3492	25.6019	-3.67933	0.0862775	0.195341	12.9702	-52.1487	31.8065	-3.04293	0.0388266	0.159333	10.7752	-40.7926	21.4061	-2.22031	0.0302288	0.125408	8.43008	-72.5575	54.7724	-1.46596	0.0948472	0.123119	13.6902	-23.3131	39.311	1.02573	0.141026	0.099865	9.88165
128	51.4056	-66.1205	48.4869	-2.71787	0.0825282	0.163043	13.1417	-50.977	30.1595	-3.66491	0.0878136	0.198925	13.2874	-51.8817	33.4716	-2.92277	0.0437158	0.163934	10.882	-42.4773	23.0965	-2.25545	0.0371732	0.131536	8.82019	-74.255	57.0986	-1.558	0.101687	0.124943	14.2764	-23.7449	38.9004	1.11997	0.143725	0.0978408	9.97164
129	51.8072	-66.9941	50.8742	-2.90096	0.0791063	0.167472	13.5034	-52.6049	34.861	-3.64604	0.0880696	0.205069	13.6815	-51.6148	35.1367	-2.81149	0.0494679	0.168824	11.0487	-44.162	25.0565	-2.27465	0.0490196	0.135621	9.3367	-76.13	59.4247	-1.66389	0.108527	0.133607	14.9511	-24.6486	38.9079	1.22398	0.14305	0.097166	10.138
130	52.2088	-67.8671	53.2606	-3.0828	0.0770934	0.170491	13.9379	-54.2323	39.562	-3.62954	0.09319	0.213006	14.1448	-51.6073	36.8014	-2.70393	0.05522	0.172563	11.2714	-45.8461	27.0469	-2.31493	0.0580065	0.140114	9.95043	-78.6541	61.7501	-1.71862	0.116279	0.138623	15.7111	-26.5291	38.9439	1.32087	0.144399	0.0958165	10.3795
131	52.6104	-64.9522	49.3891	-3.1107	0.0734702	0.174517	13.5899	-53.0757	39.5099	-3.63448	0.0890937	0.21147	13.788	-49.272	35.3129	-2.62194	0.0520564	0.16566	10.6834	-42.6074	24.2962	-2.22332	0.058415	0.135621	9.49311	-73.1286	58.0284	-1.65658	0.105335	0.137255	14.8995	-23.6457	32.7055	1.57821	0.149123	0.0695007	9.08595
132	53.012	-62.37	45.5175	-3.14358	0.0692432	0.176932	13.3441	-52.1261	39.4578	-3.6394	0.0844854	0.209421	13.4804	-46.9367	34.1151	-2.5575	0.0477423	0.156744	10.1139	-39.3688	21.5455	-2.14827	0.0563725	0.133578	9.17387	-67.6031	54.3068	-1.61781	0.0998632	0.135887	14.152	-20.835	29.746	1.82521	0.146424	0.0445344	8.00002
133	53.4137	-59.9606	42.2016	-3.17895	0.0710548	0.179549	13.2052	-51.1765	39.4057	-3.66134	0.0803891	0.207629	13.2213	-44.6015	33.1445	-2.48883	0.0465919	0.150417	9.5718	-36.6699	22.4088	-2.05732	0.0580065	0.135212	9.01427	-62.0776	50.5852	-1.54642	0.0975832	0.133607	13.4876	-18.7147	30.2681	2.07235	0.141026	0.0269906	7.2042
134	53.8153	-58.0652	42.5528	-3.21514	0.0704509	0.181965	13.1786	-50.2269	39.3535	-3.67103	0.0757808	0.209421	13.022	-42.2662	32.174	-2.43134	0.042853	0.146391	9.06006	-35.157	24.2234	-1.98017	0.058415	0.134804	9.01694	-56.552	46.8635	-1.48363	0.0975832	0.136343	12.9137	-16.5945	31.6187	2.31135	0.129555	0.0188934	6.80701
135	54.2169	-59.1323	42.9041	-3.24477	0.0700483	0.182971	13.2653	-49.2774	39.3505	-3.6824	0.0745008	0.204557	12.8805	-39.9309	31.5174	-2.3444	0.0391142	0.141789	8.59433	-36.0451	26.038	-1.88254	0.0612745	0.133987	9.18691	-51.0265	43.1419	-1.42194	0.0975832	0.140903	12.443	-14.6562	32.9694	2.57994	0.138327	0.0175439	6.86587
136	54.6185	-60.9696	43.2553	-3.26226	0.0714573	0.186594	13.4655	-48.3725	39.5187	-3.69749	0.0724526	0.202509	12.7991	-37.5957	30.9857	-2.26222	0.0362381	0.134886	8.17047	-37.8241	27.8526	-1.81285	0.0653595	0.133987	9.5067	-45.501	39.4203	-1.36889	0.0957592	0.144551	12.088	-16.921	34.8346	2.86613	0.155196	0.022942	7.37557
137	55.0201	-64.1846	44.0757	-3.29162	0.0748792	0.189412	13.7693	-47.8146	39.6869	-3.70106	0.0688684	0.203277	12.782	-35.2975	30.4541	-2.20133	0.0339373	0.131723	7.79193	-40.2504	29.6898	-1.72058	0.0706699	0.136438	9.97279	-40.1157	41.1142	-1.29801	0.0966712	0.145007	11.8601	-22.9664	37.4854	3.14092	0.183536	0.0357625	8.26017
138	55.4217	-67.3995	45.0557	-3.33294	0.0780998	0.193438	14.17	-47.3954	39.8551	-3.73079	0.0704045	0.202253	12.8205	-33.4084	29.9224	-2.13283	0.0307737	0.127121	7.47621	-42.8114	31.8639	-1.61718	0.0792484	0.139706	10.5594	-38.8584	43.2309	-1.26663	0.100775	0.146375	11.7612	-29.5497	40.281	3.36972	0.205128	0.0472335	9.42759
139	55.8233	-70.6145	46.0358	-3.35706	0.0847424	0.193438	14.6664	-47.3777	40.0234	-3.74266	0.0729647	0.205325	12.925	-32.2255	29.3908	-2.05555	0.0299108	0.122807	7.22842	-45.3723	34.2266	-1.53447	0.0849673	0.142157	11.2471	-45.461	45.3477	-1.20668	0.102599	0.146831	11.8025	-36.2316	43.0767	3.62565	0.223347	0.0526316	10.7576
140	56.2249	-73.8284	47.015	-3.37917	0.089372	0.195652	15.2435	-47.9115	40.1913	-3.75991	0.0762929	0.205069	13.0879	-31.0424	28.859	-1.98271	0.0304861	0.120219	7.05331	-47.9324	39.1502	-1.45059	0.0931373	0.142157	12.0194	-52.5377	47.4642	-1.16266	0.102143	0.145919	11.9769	-42.9119	45.8711	3.83044	0.240216	0.0614035	12.2288
141	56.6265	-70.8847	43.9449	-3.49548	0.0841385	0.197262	14.6531	-48.0283	38.8495	-3.74737	0.077573	0.206605	13.0302	-28.3323	28	-1.87548	0.0322117	0.112166	6.75192	-46.1084	35.1881	-1.36323	0.0878268	0.135212	11.2191	-50.3329	48.4837	-1.11416	0.100775	0.134975	11.5989	-40.8362	41.6505	3.56699	0.224696	0.0593792	11.4836
142	57.0281	-67.941	43.1927	-3.59769	0.0785024	0.199275	14.1151	-48.6964	39.5412	-3.72377	0.0768049	0.208653	13.0205	-27.065	27.141	-1.77236	0.0324993	0.105263	6.52378	-46.7162	31.3992	-1.27461	0.0812908	0.123366	10.4995	-48.1281	49.5033	-1.04532	0.0975832	0.132239	11.3199	-38.7604	37.4299	3.28157	0.209177	0.0566802	10.7986
143	57.4297	-64.9974	42.4405	-3.71254	0.0740741	0.199477	13.629	-49.3645	40.8118	-3.71009	0.0752688	0.213006	13.0531	-26.7623	26.2821	-1.64469	0.0342249	0.101237	6.38428	-47.3239	30.2005	-1.23719	0.0767974	0.118873	9.87318	-45.9233	50.5228	-0.981924	0.0939352	0.130415	11.1404	-36.6846	33.2094	3.01998	0.195682	0.0519568	10.1703
144	57.8313	-62.3703	41.6883	-3.82187	0.0702496	0.200886	13.206	-50.2092	42.0823	-3.70862	0.0752688	0.214286	13.1267	-26.4596	25.423	-1.52871	0.0356629	0.0974978	6.32907	-47.9317	29.0018	-1.17314	0.0723039	0.113562	9.37068	-43.7185	51.5643	-0.926524	0.0925673	0.130871	11.0684	-35.1395	31.329	2.73681	0.181511	0.0506073	9.62668
145	58.2329	-59.7801	40.9361	-3.93812	0.0644122	0.201288	12.8467	-51.2262	43.5183	-3.70043	0.0742448	0.216334	13.2462	-26.1569	24.5641	-1.41261	0.0376762	0.0986483	6.36346	-48.5394	27.8031	-1.09279	0.0718954	0.110294	9.00673	-41.5138	52.8422	-0.869697	0.0921113	0.132239	11.1066	-33.6652	30.3764	2.49775	0.160594	0.0479082	9.16292
146	58.6345	-57.4535	40.1839	-4.04325	0.0597826	0.198671	12.5629	-52.2433	45.3691	-3.68926	0.0734767	0.218382	13.409	-28.3481	23.7051	-1.28456	0.0394018	0.0963474	6.49051	-49.1472	29.1744	-1.04937	0.0686275	0.10866	8.79093	-39.6388	54.1201	-0.802564	0.0934793	0.131783	11.2563	-32.1909	30.0103	2.20725	0.148448	0.048583	8.81958
147	59.0361	-55.3483	39.4317	-4.15589	0.0541465	0.197665	12.3539	-53.2603	47.2198	-3.66272	0.078085	0.220686	13.6176	-30.5526	22.8461	-1.16759	0.0480299	0.0931838	6.69797	-49.7549	33.6784	-0.974039	0.0661765	0.109069	8.74448	-41.6607	55.3981	-0.74114	0.0948472	0.136343	11.5083	-30.7166	29.7445	1.96672	0.1417	0.0519568	8.5829
148	59.4378	-53.3978	38.6795	-4.25514	0.0491143	0.199074	12.231	-54.2773	49.0706	-3.64429	0.0852535	0.22555	13.8628	-32.7572	24.5985	-1.05458	0.05522	0.0903077	6.98019	-50.3626	38.1824	-0.859383	0.0661765	0.110294	8.87406	-44.0431	56.6954	-0.671418	0.102143	0.139991	11.8578	-29.2423	29.4787	1.69517	0.134953	0.0573549	8.48402
149	59.8394	-54.3987	37.9273	-4.36272	0.046095	0.198873	12.1894	-55.2943	51.5855	-3.63771	0.0890937	0.228879	14.1419	-34.9617	26.4573	-0.948527	0.0635605	0.0903077	7.32828	-50.9704	42.6865	-0.792918	0.0706699	0.113562	9.16944	-47.5502	58.0918	-0.632544	0.104423	0.142271	12.2939	-27.768	29.213	1.42165	0.126856	0.0614035	8.51927
150	60.241	-55.4989	37.1745	-4.47179	0.0442834	0.200886	12.2313	-56.3238	54.2606	-3.62989	0.0908858	0.234511	14.4555	-37.1651	28.3155	-0.826715	0.0696002	0.0897325	7.73597	-51.5768	47.4344	-0.698415	0.0772059	0.11969	9.61241	-51.0557	59.4872	-0.601765	0.108983	0.143639	12.809	-26.2933	29.9954	1.14868	0.128205	0.0775978	8.68729
151	60.6426	-53.3954	33.7689	-4.44271	0.0420692	0.199678	11.8676	-52.6506	51.63	-3.71407	0.0839734	0.236303	14.1496	-34.4266	26.9841	-0.72493	0.0710383	0.0900201	7.56689	-46.0839	43.1616	-0.729304	0.0694444	0.109477	8.82135	-47.0086	55.8628	-0.538012	0.102143	0.140447	12.0333	-22.8249	30.0318	1.14021	0.124157	0.074224	8.3364
152	61.0442	-51.2919	30.3633	-4.40661	0.0400564	0.198873	11.5455	-48.9773	49.2197	-3.79896	0.0811572	0.241423	13.9007	-32.4417	28.9738	-0.642489	0.0681622	0.0903077	7.51653	-41.0472	39.0912	-0.713797	0.0620915	0.10049	8.11396	-44.9725	52.4948	-0.478941	0.0994072	0.131327	11.323	-21.641	30.0683	1.18385	0.122132	0.0647773	8.04274
153	61.4458	-50.9258	26.9577	-4.38111	0.0380435	0.198671	11.2621	-45.8765	47.3522	-3.90794	0.0755248	0.242448	13.7072	-30.4568	31.7139	-0.566777	0.069025	0.0974978	7.58882	-36.0106	36.6804	-0.737477	0.0518791	0.0919118	7.50196	-45.1642	49.1268	-0.445149	0.0971272	0.123575	10.6885	-20.9503	30.1047	1.17371	0.120108	0.0553306	7.82696
154	61.8474	-51.3895	24.811	-4.35251	0.035628	0.198068	11.0276	-45.4565	46.5316	-4.00023	0.0693804	0.239375	13.583	-28.4719	34.6757	-0.465848	0.0724763	0.1021	7.78542	-30.9738	35.45	-0.735108	0.0502451	0.0845588	7.02122	-45.3559	45.7588	-0.412803	0.0939352	0.113087	10.1439	-21.1392	30.5776	1.19324	0.123482	0.0560054	7.68359
155	62.249	-52.1231	24.9031	-4.317	0.03281	0.197464	10.8439	-45.0365	47.3081	-4.09548	0.0683564	0.239631	13.5241	-26.487	37.6375	-0.377234	0.0739143	0.106989	8.09435	-25.9372	34.2197	-0.739976	0.0502451	0.0866013	6.69854	-45.5476	42.3908	-0.367346	0.0893753	0.110807	9.70677	-22.918	31.0641	1.21502	0.120783	0.0526316	7.6178
156	62.6506	-52.8843	24.9953	-4.29361	0.0305958	0.196457	10.7073	-44.6165	48.6703	-4.17948	0.0698925	0.240143	13.5346	-28.8011	40.5993	-0.272027	0.0793788	0.109577	8.50414	-25.0921	32.9893	-0.752435	0.0543301	0.0890523	6.55435	-45.7393	39.0228	-0.338433	0.0898313	0.109439	9.39199	-24.6968	31.5507	1.22335	0.119433	0.0546559	7.63522
157	63.0522	-53.6454	25.3186	-4.24735	0.0289855	0.195853	10.6336	-44.7611	50.7213	-4.27638	0.0714286	0.238351	13.6082	-33.1977	43.5611	-0.186863	0.0880069	0.112166	8.99673	-26.5645	31.759	-0.755652	0.059232	0.0910948	6.60491	-45.931	35.6548	-0.30041	0.0925673	0.103967	9.21224	-26.4755	32.0373	1.23998	0.124831	0.0580297	7.73662
158	63.4538	-54.4065	25.8639	-4.22172	0.0261675	0.197665	10.6065	-46.0383	52.7723	-4.37009	0.0734767	0.237839	13.7486	-37.5944	46.5228	-0.10424	0.0949094	0.112741	9.56569	-28.6408	30.5286	-0.770352	0.0620915	0.0943627	6.84173	-46.1227	32.2867	-0.252619	0.0971272	0.0994072	9.17298	-28.2543	32.5238	1.26178	0.129555	0.0620783	7.91774
159	63.8554	-55.1676	26.9328	-4.18705	0.0239533	0.192029	10.6377	-48.3005	54.8233	-4.45852	0.0745008	0.239887	13.9547	-42.0705	49.4846	-0.0221331	0.102962	0.113891	10.1953	-30.717	29.2983	-0.765777	0.064951	0.105392	7.24765	-46.3144	29.1694	-0.218567	0.102599	0.0966712	9.27976	-30.0331	33.0104	1.27449	0.131579	0.0654521	8.17271
160	64.257	-55.9282	28.0015	-4.16146	0.0235507	0.190016	10.7205	-50.7403	56.8732	-4.55821	0.0752688	0.243728	14.2182	-46.7955	52.445	0.0561197	0.110728	0.115617	10.8724	-32.7918	28.0672	-0.762441	0.0755719	0.113971	7.79698	-46.7649	26.7896	-0.18495	0.108071	0.0953032	9.52218	-32.0022	33.4954	1.26018	0.139676	0.0708502	8.50158
161	64.6586	-54.6511	27.8755	-4.07734	0.0235507	0.19062	10.4564	-48.17	54.7062	-4.58975	0.0752688	0.247312	13.9225	-45.3283	49.8069	0.0403797	0.104688	0.109577	10.3621	-29.7567	24.4483	-0.812233	0.0686275	0.102941	7.26929	-44.1906	26.2574	-0.14886	0.103055	0.0921113	9.19547	-27.7185	27.632	1.41953	0.147773	0.0614035	7.89453
162	65.0602	-53.4416	27.7494	-3.98245	0.0233494	0.19062	10.2264	-45.603	52.6692	-4.62585	0.0750128	0.249872	13.6681	-43.8612	47.1687	0.00742859	0.0986483	0.100949	9.89614	-27.0075	21.5504	-0.855381	0.0588235	0.10049	6.87324	-41.9199	26.9631	-0.128501	0.0975832	0.0884633	8.96991	-23.4348	22.8784	1.5826	0.151147	0.0519568	7.44636
163	65.4618	-52.4414	27.6234	-3.90068	0.0235507	0.189412	10.0224	-46.6093	50.6834	-4.66575	0.0762929	0.252688	13.4573	-42.7677	44.5305	-0.00262857	0.0943342	0.0963474	9.47895	-25.365	20.7431	-0.901626	0.0535131	0.0947712	6.6262	-40.8669	28.1837	-0.123557	0.0902873	0.0884633	8.85286	-19.1511	24.015	1.72029	0.146424	0.0452092	7.19115
164	65.8635	-51.4411	27.4973	-3.81584	0.0239533	0.184984	9.85332	-47.6155	48.6976	-4.704	0.0770609	0.256528	13.2945	-41.7323	41.8924	-0.0271905	0.0926086	0.0894449	9.11898	-24.4014	21.8202	-0.932411	0.0482026	0.0910948	6.54756	-40.9962	29.9335	-0.0924338	0.0811674	0.0875513	8.84983	-17.2576	25.5281	1.8743	0.136977	0.0357625	7.13803
165	66.2651	-50.4409	27.3713	-3.72992	0.0241546	0.183374	9.71984	-48.6217	46.7118	-4.73948	0.0762929	0.258577	13.1818	-40.6969	39.2542	-0.047767	0.0880069	0.0808168	8.82706	-25.3262	23.2898	-0.984439	0.0482026	0.0943627	6.63861	-42.4328	31.6834	-0.0743338	0.0816233	0.0875513	8.95785	-15.8926	27.1641	2.0403	0.14305	0.037112	7.29205
166	66.6667	-49.4407	27.2996	-3.6396	0.0249597	0.180958	9.62514	-49.628	44.726	-4.77049	0.0768049	0.261137	13.1208	-40.1841	36.616	-0.0515301	0.0848433	0.0770779	8.60845	-27.3826	24.7594	-1.0307	0.0506536	0.0992647	6.90018	-43.8905	33.728	-0.0453256	0.0843593	0.0889193	9.17361	-15.859	29.189	2.19224	0.14305	0.0404858	7.64731
167	67.0683	-48.4404	27.4881	-3.56088	0.0263688	0.17814	9.56351	-50.6342	42.7402	-4.79789	0.0770609	0.264721	13.1119	-39.7266	33.9779	-0.0780664	0.0845557	0.0759275	8.4659	-30.5377	26.229	-1.08109	0.057598	0.100082	7.30887	-45.782	35.8948	-0.00550345	0.0884633	0.0898313	9.49159	-19.0145	31.2421	2.35549	0.151822	0.0452092	8.17153
168	67.4699	-47.4402	27.6766	-3.48004	0.0279791	0.177335	9.54103	-51.6405	40.7544	-4.8342	0.0773169	0.265745	13.1509	-39.3405	31.3397	-0.0912256	0.0845557	0.078516	8.40605	-33.6929	27.6986	-1.11248	0.063317	0.104167	7.84573	-48.1802	38.0615	0.0247586	0.0953032	0.0907433	9.90049	-22.2155	33.4387	2.50379	0.157895	0.0607287	8.84117
169	67.8715	-46.44	27.8651	-3.39052	0.0301932	0.173309	9.56092	-52.6467	38.7686	-4.85673	0.078085	0.265489	13.2455	-39.9085	28.7015	-0.104558	0.0871441	0.0811044	8.42958	-36.848	29.1682	-1.17692	0.0690359	0.113971	8.48125	-50.5783	40.2282	0.0626592	0.0998632	0.0934793	10.3908	-25.4165	35.6354	2.64205	0.166667	0.0688259	9.62617
170	68.2731	-45.4395	28.0529	-3.30003	0.0316023	0.171095	9.61919	-53.6524	36.783	-4.884	0.078085	0.264977	13.388	-40.5779	27.6627	-0.119326	0.0903077	0.0834052	8.53643	-40.5314	30.6363	-1.20647	0.0763889	0.123366	9.20078	-52.9754	42.394	0.0589519	0.103055	0.0980392	10.9522	-28.6165	37.9325	2.78381	0.178138	0.0755735	10.4951
171	68.6747	-43.5038	25.5199	-3.3315	0.0299919	0.168478	9.33182	-52.7864	35.429	-4.79738	0.0768049	0.264465	13.1604	-39.3618	28.1793	-0.0285066	0.0928962	0.0808168	8.26771	-36.5065	26.8047	-1.15005	0.0678105	0.114788	8.35423	-51.471	41.3216	0.124768	0.101231	0.0925673	10.3629	-28.355	35.3328	2.94565	0.180162	0.0647773	9.83337
172	69.0763	-41.5681	22.987	-3.35737	0.0279791	0.167673	9.10153	-51.9204	34.0749	-4.70954	0.0755248	0.263441	12.9641	-38.1457	28.6959	0.0908484	0.0940466	0.0808168	8.05474	-34.0574	26.5673	-1.06793	0.0563725	0.110703	7.66698	-49.9666	40.2491	0.160801	0.0989512	0.0884633	9.87957	-28.1786	33.6469	3.12204	0.186235	0.0519568	9.30659
173	69.4779	-39.6324	20.454	-3.3839	0.025161	0.166063	8.93088	-51.0543	34.1168	-4.62754	0.0732207	0.261137	12.7981	-36.9296	29.2125	0.188763	0.0954846	0.081392	7.90351	-31.6083	27.1182	-1.02313	0.0477941	0.101716	7.18034	-48.4623	39.1767	0.205511	0.0962152	0.0820793	9.52191	-28.1259	32.6141	3.29213	0.192308	0.0425101	8.9426
174	69.8795	-39.2975	19.7103	-3.40452	0.0249597	0.162238	8.8253	-50.1883	34.9394	-4.54212	0.0724526	0.261137	12.6671	-35.9629	29.7291	0.298835	0.096635	0.0802416	7.81622	-29.6506	27.8078	-0.954765	0.0437092	0.0988562	6.94191	-46.9579	38.1042	0.252483	0.0962152	0.0766074	9.30382	-28.2664	31.8269	3.45473	0.206478	0.0411606	8.76637
175	70.2811	-39.2805	19.4502	-3.43364	0.0233494	0.158414	8.78138	-49.3223	35.9384	-4.44294	0.0724526	0.259345	12.5753	-35.5869	30.3875	0.394673	0.100086	0.0767903	7.79607	-28.3598	28.4975	-0.90617	0.0461601	0.102941	6.97302	-45.4535	37.0318	0.315821	0.0916553	0.0738714	9.23135	-28.4784	31.0396	3.63176	0.208502	0.0391363	8.77691
176	70.6827	-39.2634	20.0342	-3.45415	0.0215378	0.157206	8.807	-48.6214	37.0834	-4.36074	0.0734767	0.257808	12.5132	-35.4088	31.3255	0.497093	0.1044	0.0724763	7.84388	-28.9132	29.677	-0.852732	0.0645425	0.101716	7.27051	-43.9492	36.0719	0.366705	0.0962152	0.0766074	9.31097	-28.6904	30.5645	3.80771	0.217949	0.0398111	8.98299
177	71.0843	-39.646	20.6182	-3.48279	0.0201288	0.157609	8.8953	-48.1683	38.2285	-4.28301	0.0737327	0.257296	12.4852	-35.2308	32.2635	0.609407	0.105838	0.0684498	7.95624	-29.4666	30.8851	-0.797584	0.0755719	0.109477	7.80389	-43.2858	35.1368	0.410379	0.0957592	0.0766074	9.54196	-28.9025	32.2479	3.95877	0.225371	0.0465587	9.37994
178	71.4859	-40.5626	21.2511	-3.50721	0.0183172	0.159219	9.04893	-47.7152	39.6825	-4.19634	0.0724526	0.255248	12.4959	-35.0527	33.2015	0.71065	0.110152	0.0664366	8.13206	-30.4184	32.1461	-0.743106	0.0866013	0.116013	8.52913	-42.701	35.806	0.449205	0.103967	0.0820793	9.91028	-29.1145	35.9811	4.11159	0.230769	0.0492578	9.9328
179	71.8876	-41.4792	22.97	-3.53309	0.0191224	0.162842	9.26202	-47.2621	41.2339	-4.11013	0.0739887	0.252944	12.5425	-34.8746	34.1394	0.819562	0.113891	0.0670118	8.36708	-31.5719	34.0291	-0.671595	0.0972222	0.129085	9.40358	-42.1162	38.784	0.518099	0.111263	0.0875513	10.3992	-29.3265	39.8225	4.28911	0.238192	0.0560054	10.6099
180	72.2892	-42.8587	25.0293	-3.55408	0.0245572	0.166667	9.53402	-46.8091	42.7838	-4.02319	0.0739887	0.251152	12.6249	-35.4056	35.0769	0.933402	0.118781	0.0707506	8.65467	-33.5997	37.5042	-0.618059	0.107435	0.146242	10.3882	-43.0102	42.0435	0.568237	0.120839	0.0943912	10.9992	-29.5371	43.662	4.48203	0.240891	0.0607287	11.3918
181	72.6908	-42.4466	23.218	-3.54512	0.0219404	0.170692	9.38481	-46.735	40.138	-4.12235	0.0714286	0.250128	12.3951	-35.6571	34.3692	0.872297	0.117918	0.0696002	8.57141	-31.3153	36.6818	-0.553793	0.101716	0.138072	9.84941	-43.7565	40.9195	0.38589	0.113087	0.0943912	10.6377	-25.5955	41.4673	4.31195	0.236842	0.0587045	10.9375
182	73.0924	-42.5448	22.7577	-3.5489	0.0219404	0.171699	9.28395	-46.6891	38.1748	-4.20742	0.0693804	0.250384	12.2108	-35.9086	33.6616	0.807587	0.115905	0.0678746	8.50694	-30.403	35.8593	-0.514525	0.0996732	0.126634	9.40512	-45.2421	39.8304	0.158824	0.108983	0.0930233	10.3614	-25.4259	39.2726	4.11028	0.230094	0.0580297	10.6256
183	73.494	-42.6431	22.4967	-3.54154	0.0211353	0.174114	9.24215	-46.7505	36.3245	-4.28521	0.0668203	0.250128	12.0717	-36.1601	32.954	0.748229	0.115329	0.0707506	8.46112	-29.4906	35.0368	-0.458986	0.0964052	0.124183	9.07482	-46.7277	38.7413	-0.0266883	0.105335	0.0948472	10.1754	-25.4386	37.078	3.93768	0.22807	0.0546559	10.4373
184	73.8956	-42.7714	22.4657	-3.54414	0.0211353	0.174316	9.25153	-46.812	34.4742	-4.37412	0.0640041	0.24808	11.9735	-36.4115	32.2463	0.689101	0.115329	0.0727639	8.43485	-30.0952	34.393	-0.422254	0.0980392	0.120507	8.86922	-48.2133	38.1253	-0.224747	0.0957592	0.0957592	10.0813	-25.4513	38.4867	3.76591	0.221997	0.0560054	10.3914
185	74.2972	-43.1721	22.5943	-3.54462	0.0199275	0.174316	9.31649	-46.8734	33.0687	-4.46592	0.0596518	0.248592	11.9196	-36.663	31.6159	0.622665	0.113316	0.0724763	8.42835	-34.8598	34.0094	-0.361442	0.0976307	0.11683	8.79695	-49.699	37.6791	-0.439682	0.0852713	0.0921113	10.0844	-25.4639	40.7017	3.59876	0.219973	0.0593792	10.4936
186	74.6988	-43.5728	22.723	-3.55203	0.0217391	0.175322	9.43334	-47.1016	31.7004	-4.55054	0.0552995	0.24552	11.9139	-37.0983	31.3135	0.558288	0.114179	0.0721887	8.441	-39.8172	33.6258	-0.296362	0.101716	0.108252	8.86449	-51.8057	37.9367	-0.647149	0.0770634	0.0957592	10.1895	-25.4766	42.9168	3.42708	0.217949	0.0755735	10.743
187	75.1004	-43.9736	23.1267	-3.54234	0.0233494	0.17653	9.60811	-47.5259	30.3321	-4.63827	0.0514593	0.2468	11.9532	-37.6982	31.0128	0.501527	0.113028	0.0730515	8.47359	-44.7746	33.2422	-0.266126	0.104167	0.102124	9.06511	-54.3529	38.2433	-0.84775	0.0711354	0.0962152	10.3882	-25.4893	45.1319	3.26693	0.214575	0.0897436	11.1197
188	75.502	-44.3743	23.8379	-3.54369	0.0255636	0.177134	9.82812	-47.9501	29.2985	-4.72773	0.0504352	0.243984	12.0369	-38.2981	30.7803	0.443522	0.11159	0.0756399	8.52579	-49.732	32.8586	-0.227003	0.107435	0.0951797	9.39049	-56.9001	38.9008	-1.03943	0.0656635	0.0966712	10.6739	-25.7981	47.347	3.05331	0.216599	0.0985155	11.6294
189	75.9036	-44.8541	24.7651	-3.54399	0.0261675	0.176329	10.0938	-48.3744	28.3997	-4.82362	0.0512033	0.243472	12.1623	-38.898	30.733	0.379208	0.11044	0.0767903	8.59696	-54.6894	32.9168	-0.184507	0.109886	0.0943627	9.82826	-60.2207	39.9194	-1.24181	0.0647515	0.0984952	11.0397	-29.713	49.5621	2.87367	0.212551	0.107962	12.2391
190	76.3052	-47.2604	25.6916	-3.53198	0.0299919	0.173712	10.4059	-49.8305	27.7416	-4.90795	0.0532514	0.241167	12.3356	-39.4968	30.6852	0.318143	0.111303	0.079954	8.68662	-59.6428	33.4354	-0.121538	0.112745	0.0947712	10.3636	-63.8195	40.9371	-1.4968	0.0652075	0.100319	11.4741	-35.3064	51.8112	2.69848	0.218623	0.111336	12.9355
191	76.7068	-47.3977	24.4343	-3.5582	0.0267713	0.173913	10.1711	-48.4261	26.3042	-4.85498	0.0453149	0.241679	11.9312	-36.9156	29.0368	0.319466	0.110728	0.0790912	8.30217	-53.4508	30.8409	-0.28821	0.104984	0.0915033	9.55272	-59.3303	39.4424	-1.4149	0.0702234	0.0930233	10.8126	-33.2263	47.433	2.59201	0.211201	0.114035	12.6544
192	77.1084	-47.5349	23.1771	-3.57444	0.0249597	0.173913	9.97806	-47.0526	27.6659	-4.80865	0.0419867	0.237839	11.5884	-34.3344	27.3883	0.323602	0.107564	0.0744895	7.96925	-47.2588	29.5908	-0.410934	0.0947712	0.0923203	8.93724	-54.8412	37.9478	-1.3485	0.0674875	0.100775	10.2484	-31.4953	43.0548	2.47031	0.205803	0.11336	12.4332
193	77.51	-47.7587	22.4902	-3.58839	0.0241546	0.173108	9.82729	-45.6792	29.0554	-4.76412	0.0391705	0.237071	11.3151	-33.2283	25.7399	0.330231	0.1044	0.0687374	7.69592	-41.0668	28.3406	-0.553593	0.0857843	0.0919118	8.55257	-50.3521	36.4531	-1.29503	0.0670315	0.106247	9.7962	-30.9174	38.6766	2.33485	0.205128	0.115385	12.2744
194	77.9116	-48.1378	21.8055	-3.60527	0.0247585	0.171699	9.71772	-44.3057	30.4449	-4.71424	0.0363543	0.231951	11.1205	-33.2711	25.9258	0.336137	0.100661	0.0655738	7.48737	-40.9413	27.0905	-0.688464	0.0821078	0.0939542	8.43773	-45.863	35.1973	-1.24391	0.0697674	0.113999	9.47278	-31.3673	37.5701	2.22104	0.204453	0.118084	12.1743
195	78.3133	-48.5169	21.7201	-3.62789	0.0257649	0.174316	9.64984	-42.9323	31.8897	-4.65687	0.0335381	0.22555	11.0091	-33.3139	26.3336	0.338535	0.0972102	0.0606845	7.35012	-41.9524	27.417	-0.838423	0.0788399	0.105801	8.60023	-41.3739	34.1168	-1.19202	0.0683995	0.119927	9.29458	-33.1528	37.2707	2.0897	0.20108	0.116734	12.1426
196	78.7149	-48.8961	21.8226	-3.6403	0.02657	0.174316	9.63031	-42.0675	33.4623	-4.60311	0.032002	0.22171	10.9778	-33.3566	26.7414	0.346093	0.0931838	0.0589589	7.28547	-42.9634	29.5373	-0.982054	0.0837418	0.121732	9.02487	-37.2121	36.0472	-1.1683	0.0702234	0.120383	9.26782	-35.446	37.0749	1.98106	0.196356	0.11471	12.1714
197	79.1165	-49.2752	22.6241	-3.65515	0.0271739	0.177536	9.65594	-44.8363	35.0348	-4.54799	0.0291859	0.219918	11.0305	-33.3994	27.1492	0.338268	0.0900201	0.0595341	7.29912	-43.9745	31.6575	-1.10635	0.0894608	0.131536	9.68126	-33.2545	40.7725	-1.10148	0.0702234	0.120839	9.39991	-38.4411	36.8791	1.87174	0.197031	0.112011	12.2639
198	79.5181	-49.9217	23.534	-3.67601	0.0277778	0.179952	9.7247	-47.6051	36.6074	-4.49085	0.03149	0.218382	11.1655	-33.4422	27.557	0.357228	0.0894449	0.0603969	7.388	-45.618	33.7778	-1.26859	0.0972222	0.13848	10.52	-34.3912	45.4977	-1.07388	0.0715914	0.124031	9.67326	-41.4361	36.9127	1.7233	0.187584	0.108637	12.4245
199	79.9197	-50.6694	24.444	-3.70344	0.0281804	0.18277	9.83464	-50.3739	38.1799	-4.4243	0.0358423	0.215822	11.3842	-33.485	27.9649	0.352056	0.0905953	0.066149	7.55124	-47.4339	36.0131	-1.40321	0.107843	0.144608	11.5073	-38.3368	50.2229	-1.03677	0.0797994	0.121751	10.087	-44.4312	39.2577	1.58494	0.182861	0.105938	12.6418
200	80.3213	-51.4164	25.6096	-3.70763	0.0289855	0.184984	9.99525	-53.1406	39.7503	-4.37674	0.0417307	0.214798	11.669	-35.9338	28.3714	0.345671	0.0926086	0.0672994	7.7821	-50.4115	38.3572	-1.53818	0.115605	0.162173	12.6044	-42.3828	54.944	-0.984463	0.0861833	0.123575	10.6187	-47.4252	41.5998	1.46901	0.178812	0.107287	12.9143
201	80.7229	-50.6218	25.728	-3.6653	0.0277778	0.185185	9.65745	-50.7224	35.9184	-4.345	0.0389145	0.214542	11.2439	-35.013	25.6386	0.427139	0.0917458	0.0641357	7.48587	-45.7058	31.3678	-1.52181	0.115196	0.155637	11.7987	-42.5277	49.3111	-0.989436	0.0784314	0.119927	10.1694	-47.859	36.668	1.31978	0.17004	0.097166	12.1022
202	81.1245	-49.915	25.8465	-3.61211	0.0253623	0.184783	9.3954	-48.3042	32.0865	-4.30939	0.0376344	0.212494	10.8896	-34.7573	22.9059	0.501963	0.0931838	0.0606845	7.25052	-42.5364	26.3648	-1.47157	0.106209	0.152369	11.1228	-42.6727	43.6782	-0.997502	0.0729594	0.115823	9.84802	-48.2927	32.9395	1.19534	0.161269	0.0917679	11.3909
203	81.5261	-49.2403	25.9649	-3.56363	0.0241546	0.184783	9.21061	-45.886	28.2546	-4.28415	0.0355863	0.210189	10.6087	-34.8728	21.8219	0.573303	0.0954846	0.0595341	7.08352	-41.5717	25.7027	-1.45639	0.0984477	0.144199	10.5868	-42.8177	38.0453	-0.98871	0.0606475	0.115367	9.67248	-48.7264	33.2006	1.0659	0.151822	0.085695	10.8039
204	81.9277	-49.0164	26.0833	-3.51633	0.0245572	0.183575	9.10715	-43.4678	28.7006	-4.25189	0.0360983	0.209421	10.4133	-35.2599	21.1672	0.647869	0.0986483	0.0560828	6.98749	-41.2488	26.4688	-1.42282	0.0935458	0.133987	10.2225	-42.9626	37.7304	-0.98635	0.0601915	0.112175	9.64717	-49.1602	34.0641	0.937659	0.147099	0.0809717	10.3629
205	82.3293	-48.8432	26.2017	-3.46825	0.0261675	0.18438	9.09089	-41.1016	31.5301	-4.21355	0.0355863	0.207373	10.3084	-36.0455	20.729	0.713417	0.104688	0.05522	6.96794	-41.0586	28.7755	-1.3627	0.0894608	0.126225	10.0475	-43.1076	40.6649	-1.01446	0.0647515	0.110351	9.77324	-49.5939	35.1195	0.797086	0.139676	0.0796221	10.0855
206	82.7309	-48.6701	26.3201	-3.41355	0.0275765	0.180354	9.16279	-43.3121	34.3597	-4.1736	0.0360983	0.208653	10.2943	-37.0152	20.708	0.793917	0.10929	0.0578085	7.02294	-41.0326	31.3332	-1.32709	0.0878268	0.129902	10.0689	-43.8691	44.1569	-1.02186	0.0661195	0.109895	10.0452	-50.0911	36.1748	0.67196	0.134278	0.0789474	9.98533
207	83.1325	-48.497	26.4386	-3.37069	0.0301932	0.180153	9.31514	-45.725	37.1892	-4.15336	0.0358423	0.202509	10.3631	-38.0179	22.9891	0.873852	0.106701	0.0583837	7.15128	-41.4736	33.891	-1.31842	0.0910948	0.13317	10.2818	-47.939	47.7984	-1.00288	0.0702234	0.113087	10.4554	-50.8178	37.2302	0.53248	0.137652	0.0863698	10.0694
208	83.5341	-48.3478	26.557	-3.31229	0.0330113	0.181361	9.55325	-48.1379	40.0188	-4.119	0.0363543	0.204813	10.5272	-39.0206	25.2701	0.945183	0.109577	0.0606845	7.35144	-41.9147	36.4487	-1.28088	0.0935458	0.135212	10.6822	-52.0166	51.44	-1.01007	0.0743274	0.119927	10.9846	-51.5446	38.2855	0.409943	0.131579	0.0937922	10.3317
209	83.9357	-48.5422	27.4654	-3.26693	0.0352254	0.176127	9.86087	-50.5509	42.8483	-4.09615	0.0376344	0.209933	10.7713	-40.0233	27.5512	1.01754	0.112166	0.0606845	7.61752	-43.2165	39.0064	-1.23671	0.0980392	0.137255	11.2488	-56.0942	55.0815	-1.01756	0.0793434	0.125855	11.6177	-52.2713	39.3409	0.270772	0.128205	0.099865	10.7618
210	84.3373	-48.7348	29.7695	-3.21062	0.0396538	0.172907	10.2396	-52.9611	45.675	-4.0558	0.0399386	0.211982	11.1018	-41.1213	29.8308	1.08211	0.114466	0.0629853	7.94231	-45.4111	41.5622	-1.20284	0.105801	0.138889	11.9542	-60.1697	58.7197	-1.03434	0.0880073	0.131783	12.3364	-52.9967	40.3946	0.134399	0.128205	0.108637	11.3402
211	84.739	-45.1862	27.0474	-3.17781	0.0388486	0.172303	9.87974	-49.6105	41.9517	-4.12632	0.0350742	0.209165	10.8429	-38.6078	28.6935	1.07317	0.112166	0.0606845	7.63479	-44.1222	39.745	-1.06916	0.0972222	0.134804	11.3053	-59.3243	54.5495	-1.12816	0.0779754	0.128135	11.9753	-50.5832	37.6601	-0.0131715	0.123482	0.106613	10.6983
212	85.1406	-43.1149	24.4248	-3.15422	0.0388486	0.174919	9.57482	-49.0685	38.2284	-4.19959	0.0355863	0.209165	10.6307	-36.0943	27.5562	1.06492	0.10929	0.0624101	7.37511	-42.9957	37.9382	-0.945781	0.0894608	0.128268	10.7781	-58.4788	50.3793	-1.24025	0.0738714	0.126311	11.7904	-48.4169	34.9256	-0.191989	0.111336	0.105263	10.2219
213	85.5422	-42.1459	22.8425	-3.11664	0.0388486	0.175523	9.33775	-48.5265	34.5051	-4.26587	0.0355863	0.21403	10.4703	-33.5808	26.4189	1.05538	0.106989	0.0615473	7.17007	-41.8693	36.225	-0.806155	0.0841503	0.124592	10.3913	-57.6334	46.2091	-1.35765	0.0720474	0.128135	11.7918	-46.7446	32.2982	-0.324026	0.102564	0.112686	9.93036
214	85.9438	-41.4262	22.3843	-3.08178	0.0380435	0.173913	9.16774	-47.9845	30.7818	-4.3343	0.0340502	0.215822	10.3615	-31.0672	25.2817	1.0444	0.104688	0.0606845	7.02446	-40.7428	35.5417	-0.680103	0.0808824	0.121732	10.1559	-58.1978	44.8322	-1.4652	0.0715914	0.129503	11.9813	-45.0722	30.0595	-0.503179	0.0931174	0.115385	9.83616
215	86.3454	-41.152	22.5515	-3.03948	0.0362319	0.1719	9.07117	-47.4425	27.0586	-4.41168	0.0343062	0.220942	10.302	-28.5537	24.4631	1.02842	0.108139	0.0641357	6.94103	-39.6163	35.9478	-0.561935	0.0841503	0.120507	10.0863	-61.1715	46.6878	-1.59511	0.0743274	0.128135	12.3463	-43.3999	28.5716	-0.662625	0.0850202	0.120783	9.94973
216	86.747	-40.8779	22.7187	-3.00983	0.0366345	0.170894	9.04382	-46.9005	24.2403	-4.46495	0.0332821	0.224014	10.3076	-26.0402	24.802	1.01587	0.10929	0.0649986	6.92159	-38.7129	37.0404	-0.436144	0.0910948	0.121324	10.185	-68.0772	48.5435	-1.67957	0.0779754	0.127223	12.876	-42.158	30.6444	-0.815669	0.0843455	0.122132	10.2639
217	87.1486	-41.0662	23.519	-2.97402	0.0364332	0.168277	9.09331	-46.3586	27.2989	-4.53904	0.0322581	0.226318	10.3589	-23.5267	25.1409	1.0001	0.112453	0.0644234	6.96872	-37.9159	39.2779	-0.306867	0.10049	0.125817	10.4464	-75.4773	50.3992	-1.82756	0.0852713	0.128135	13.5426	-42.4577	32.7171	-0.987336	0.0910931	0.125506	10.7586
218	87.5502	-42.4834	25.7374	-2.93468	0.0364332	0.162037	9.21646	-45.9176	30.3576	-4.61117	0.0322581	0.230415	10.4659	-25.3851	25.4799	0.98647	0.113316	0.0649986	7.0789	-37.1189	43.6495	-0.174714	0.107435	0.121732	10.8585	-83.5923	52.2548	-1.94556	0.0989512	0.129959	14.3375	-44.3701	35.0037	-1.14286	0.0958165	0.129555	11.4131
219	87.9518	-44.1521	27.956	-2.89368	0.0372383	0.157407	9.41134	-45.8426	33.4162	-4.6736	0.031234	0.235791	10.6286	-27.5551	25.8188	0.965606	0.116767	0.066149	7.25218	-36.3219	48.6965	-0.0597664	0.115196	0.126225	11.4029	-92.5718	54.1105	-2.05934	0.103967	0.135431	15.2324	-47.6606	37.3742	-1.28873	0.104588	0.136977	12.2017
220	88.3534	-46.0962	30.1719	-2.85354	0.0380435	0.154992	9.67182	-45.767	36.4719	-4.74093	0.03149	0.240911	10.8391	-29.7336	26.1571	0.961846	0.120219	0.0681622	7.47895	-37.4429	53.739	0.0765954	0.118056	0.127859	12.0646	-101.543	55.965	-2.17088	0.108983	0.137711	16.2156	-52.1643	39.7422	-1.44633	0.11471	0.148448	13.0963
221	88.755	-44.3893	27.1522	-2.78106	0.0334138	0.154388	9.25404	-44.3399	33.4123	-4.65335	0.03149	0.239631	10.5332	-27.9938	25.2716	0.939571	0.112741	0.0638481	7.1056	-36.1746	49.6073	0.0529204	0.115196	0.124592	11.2373	-92.5753	55.3553	-2.07363	0.104879	0.135887	15.2513	-49.6658	36.7401	-1.21619	0.108637	0.137652	12.2608
222	89.1566	-42.6824	26.1336	-2.70276	0.0301932	0.151973	8.8834	-42.9129	30.3527	-4.56197	0.03149	0.238863	10.2565	-26.2645	24.3861	0.917884	0.107276	0.0595341	6.79926	-35.3267	45.4756	0.0432205	0.109069	0.120507	10.5448	-83.6079	54.7456	-1.98234	0.0962152	0.134519	14.3864	-47.1673	33.7379	-0.982415	0.102564	0.122807	11.4666
223	89.5582	-40.9755	25.5275	-2.61336	0.0299919	0.148551	8.56989	-41.4859	27.4417	-4.47771	0.030978	0.239119	10.006	-24.5353	23.5006	0.895683	0.102387	0.056658	6.56976	-35.1975	41.3438	0.0281816	0.109477	0.116013	10.0162	-74.6405	54.1358	-1.85775	0.0893753	0.133607	13.6434	-44.843	30.7357	-0.758403	0.0958165	0.114035	10.7226
224	89.9598	-39.4426	24.9215	-2.53299	0.034219	0.148953	8.31333	-40.0589	24.6497	-4.37825	0.03149	0.239375	9.79388	-22.8059	22.8387	0.87127	0.100374	0.0549324	6.42793	-35.6017	37.8161	0.00508198	0.112337	0.109477	9.67484	-65.7714	53.5261	-1.74605	0.0825353	0.131327	13.0394	-42.8231	27.7996	-0.541889	0.0910931	0.103239	10.0424
225	90.3614	-38.0716	24.3154	-2.45666	0.035628	0.147142	8.11853	-38.6319	21.8577	-4.28725	0.0332821	0.238351	9.61192	-21.0767	22.4978	0.84618	0.100374	0.05522	6.37603	-36.006	34.3374	-0.0256516	0.116013	0.104984	9.54637	-57.7131	52.9164	-1.64727	0.0802554	0.134063	12.5957	-40.8032	25.0163	-0.309613	0.0890688	0.0958165	9.44214
226	90.7631	-36.7005	23.7094	-2.38911	0.0372383	0.147544	7.98978	-37.245	21.7199	-4.20018	0.0332821	0.237839	9.46431	-19.5521	22.5959	0.816403	0.101237	0.0555076	6.41724	-36.4102	30.8587	-0.0355159	0.114379	0.102124	9.63611	-49.6549	52.3067	-1.5304	0.0766074	0.141359	12.3304	-38.7834	23.6397	-0.108482	0.0836707	0.0870445	8.93625
227	91.1647	-35.3295	23.1033	-2.29306	0.0394525	0.146135	7.94153	-36.0141	23.2775	-4.10322	0.0335381	0.238863	9.35865	-19.1834	23.3428	0.795534	0.102962	0.0563704	6.54825	-37.068	28.7538	-0.0546943	0.114379	0.100899	9.94061	-41.5966	51.8379	-1.4316	0.0752394	0.145463	12.2533	-36.7635	25.4351	0.134218	0.0897436	0.0802969	8.5413
228	91.5663	-34.0234	26.2359	-2.21003	0.041868	0.148349	7.964	-34.7832	25.0161	-4.00418	0.0355863	0.239375	9.29276	-23.0022	25.0962	0.775416	0.104976	0.0589589	6.76486	-39.3445	32.7643	-0.079221	0.116013	0.101716	10.4396	-43.9073	53.3506	-1.33046	0.0761514	0.148655	12.3701	-34.7436	27.4326	0.364494	0.0937922	0.0728745	8.27373
229	91.9679	-32.8714	29.851	-2.12924	0.0448873	0.148551	8.05852	-33.5523	26.7547	-3.91179	0.0355863	0.236559	9.26426	-27.2479	26.8496	0.754588	0.1044	0.0652862	7.06008	-41.8341	37.2104	-0.0917468	0.11969	0.112745	11.1059	-46.7223	58.0164	-1.19271	0.0752394	0.148655	12.6772	-33.2583	29.43	0.600143	0.099865	0.0668016	8.14425
230	92.3695	-32.439	33.4633	-2.05146	0.0485105	0.148349	8.22235	-32.3213	28.4909	-3.82694	0.0355863	0.234511	9.27194	-31.4909	28.6016	0.734421	0.108139	0.0710383	7.42398	-44.3676	41.655	-0.0970026	0.127859	0.128268	11.9128	-49.8447	62.6763	-1.07604	0.0761514	0.145919	13.1546	-31.9017	31.4253	0.81197	0.109312	0.0634278	8.15788
231	92.7711	-28.6823	31.7187	-1.98029	0.0450886	0.140298	7.80033	-30.9264	25.7717	-3.7581	0.0335381	0.232975	8.86224	-30.4298	27.7906	0.812895	0.100949	0.0641357	7.16572	-43.4664	42.9811	-0.152092	0.120915	0.122549	11.4616	-44.657	55.9181	-1.13543	0.0734154	0.146831	12.101	-32.0164	29.2529	0.653817	0.0937922	0.0634278	7.97638
232	93.1727	-27.1916	29.9741	-1.91261	0.0422705	0.133253	7.49845	-29.5316	23.306	-3.70027	0.0325141	0.226831	8.51217	-29.3688	27.2908	0.890219	0.0974978	0.0592465	6.96671	-42.5652	44.3072	-0.236631	0.113971	0.123366	11.1357	-39.968	49.6599	-1.18887	0.0711354	0.146375	11.1385	-32.1312	27.0805	0.492818	0.0877193	0.0661269	7.96482
233	93.5743	-27.7113	28.2294	-1.83673	0.0382448	0.127013	7.33455	-28.707	21.0325	-3.62911	0.0289299	0.218382	8.24033	-28.3077	26.7909	0.960529	0.095197	0.053782	6.83532	-41.664	45.6332	-0.327178	0.108252	0.120507	10.946	-35.3353	48.2244	-1.23893	0.0665755	0.147287	10.2899	-32.246	26.7898	0.354471	0.0951417	0.0721997	8.1236
234	93.9759	-30.3567	27.1837	-1.7645	0.037037	0.118961	7.31798	-30.3674	19.9748	-3.54357	0.0253456	0.208909	8.05436	-27.2467	27.082	1.01981	0.0911705	0.0491803	6.77535	-40.7628	47.2662	-0.401012	0.100082	0.123775	10.8981	-30.7356	46.789	-1.32501	0.0656635	0.146831	9.57852	-32.3608	29.7112	0.20797	0.102564	0.0802969	8.44543
235	94.3775	-35.02	26.5902	-1.70281	0.0354267	0.11715	7.44358	-32.0279	19.4876	-3.47495	0.0253456	0.195084	7.94714	-26.6769	28.2444	1.10467	0.0900201	0.0463043	6.78407	-39.8964	48.9458	-0.510611	0.0988562	0.124592	10.9924	-29.4469	45.3535	-1.36418	0.0615595	0.141815	9.05219	-32.4756	33.0701	0.0603056	0.104588	0.0863698	8.91341
236	94.7791	-39.6833	27.1064	-1.62445	0.0402576	0.113728	7.71061	-33.6883	19.7286	-3.40688	0.0232975	0.189964	7.92821	-26.7838	29.7842	1.17925	0.0926086	0.0451539	6.86547	-43.3757	50.9192	-0.591129	0.0923203	0.125817	11.2322	-33.0474	43.918	-1.38548	0.0588235	0.133607	8.73773	-32.5904	36.4289	-0.0776837	0.104588	0.0951417	9.50495
237	95.1807	-44.3466	28.1701	-1.55678	0.0464976	0.111312	8.10376	-35.3487	21.6542	-3.34557	0.0222734	0.19406	7.99602	-28.2134	31.324	1.2574	0.0963474	0.0440035	7.01518	-47.4422	52.8961	-0.653276	0.0906863	0.129493	11.6052	-37.2565	42.4825	-1.45316	0.0528956	0.136343	8.64777	-32.7052	39.7878	-0.241435	0.111336	0.116059	10.1968
238	95.5823	-49.0099	29.2338	-1.49589	0.0523349	0.113728	8.6029	-37.0091	23.5798	-3.28199	0.0250896	0.197389	8.15176	-29.643	32.8639	1.32377	0.102387	0.0431406	7.23087	-51.5087	54.8731	-0.726867	0.0894608	0.13317	12.0975	-41.4656	41.1452	-1.52226	0.0519836	0.134975	8.80035	-32.82	43.1467	-0.40248	0.11336	0.137652	10.9701
239	95.9839	-53.6733	30.5389	-1.43062	0.0605878	0.117955	9.19339	-38.6695	25.5054	-3.21179	0.0302099	0.196621	8.39401	-31.0726	34.4037	1.41076	0.110728	0.042853	7.50417	-55.5752	56.85	-0.80113	0.0902778	0.135621	12.6953	-45.6747	40.4733	-1.58236	0.0528956	0.138623	9.18363	-33.0868	46.5055	-0.541677	0.117409	0.152497	11.8104
240	96.3855	-58.3343	33.245	-1.36599	0.0700483	0.124195	9.85744	-40.4676	27.4296	-3.14094	0.0330261	0.196365	8.71171	-32.5012	35.9421	1.48955	0.113316	0.0437158	7.83256	-59.6368	58.8238	-0.891547	0.0996732	0.138889	13.3867	-49.8818	39.8018	-1.63458	0.0574555	0.146375	9.76748	-33.4665	49.8626	-0.697702	0.116734	0.163968	12.7022
241	96.7871	-58.8326	32.7539	-1.47835	0.0646135	0.121981	9.65742	-40.1019	26.7495	-3.14893	0.0343062	0.200461	8.66898	-32.1649	36.05	1.46353	0.114466	0.0454415	7.72747	-55.1714	55.0608	-0.932685	0.0951797	0.142157	13.0221	-50.4157	39.7591	-1.65938	0.0478796	0.139991	9.5418	-32.6695	50.002	-0.706279	0.109312	0.164642	12.4988
242	97.1888	-59.331	32.7469	-1.60184	0.0587762	0.121176	9.51809	-39.7362	26.1254	-3.17112	0.0348182	0.203533	8.69107	-31.8287	36.6387	1.45006	0.110728	0.0491803	7.66569	-57.9265	51.4031	-0.967878	0.0972222	0.144199	12.7907	-50.9496	39.7968	-1.71314	0.0433197	0.139991	9.4306	-31.8725	50.1415	-0.723769	0.106613	0.163293	12.3685
243	97.5904	-59.8293	32.8513	-1.71496	0.0539452	0.120974	9.44445	-39.3705	25.7823	-3.1716	0.0378904	0.202253	8.79248	-31.4924	37.2274	1.42546	0.110152	0.0488927	7.65338	-60.6816	48.434	-1.05416	0.102533	0.146242	12.6893	-51.4834	40.3416	-1.7718	0.0451436	0.141359	9.44796	-31.0755	50.2809	-0.733993	0.104588	0.163968	12.3184
244	97.992	-60.5825	32.9556	-1.84068	0.0507246	0.119968	9.43434	-39.0048	25.6226	-3.18579	0.0404506	0.203021	8.95629	-31.1562	37.8162	1.4252	0.112741	0.050906	7.68435	-63.4368	45.4649	-1.06704	0.109886	0.147467	12.7342	-52.0173	40.8864	-1.83541	0.0519836	0.142271	9.59048	-30.2947	50.4204	-0.73594	0.105938	0.167341	12.3449
245	98.3936	-61.4214	33.06	-1.96548	0.0477053	0.120974	9.49066	-38.6391	26.5014	-3.18762	0.0437788	0.201485	9.18854	-30.8199	38.4049	1.40424	0.115617	0.0511936	7.76767	-66.1919	42.4958	-1.10517	0.114788	0.151961	12.9118	-52.5512	41.4312	-1.88665	0.0624715	0.144095	9.85445	-30.2597	50.5598	-0.717706	0.110661	0.183536	12.4511
246	98.7952	-62.2928	33.5124	-2.08728	0.0452899	0.123792	9.61237	-38.2734	27.8911	-3.19583	0.046595	0.202765	9.47867	-30.4836	38.9936	1.39136	0.11648	0.0540696	7.89434	-68.947	40.7449	-1.1428	0.118873	0.153186	13.2265	-53.0851	41.976	-1.9233	0.0661195	0.148199	10.2327	-31.0812	51.0464	-0.721942	0.114035	0.184211	12.6317
247	99.1968	-63.1642	34.0522	-2.20111	0.0485105	0.128019	9.79815	-37.9077	29.4898	-3.21189	0.0504352	0.206349	9.81986	-30.1474	39.5823	1.37898	0.115042	0.053782	8.06494	-71.848	42.5608	-1.17829	0.123366	0.154003	13.6626	-53.6764	42.5208	-1.98492	0.0779754	0.149111	10.707	-31.9027	51.5441	-0.739506	0.120108	0.184211	12.8833
248	99.5984	-64.0356	34.592	-2.32653	0.0513285	0.129026	10.0402	-37.542	31.2062	-3.21355	0.0558116	0.209421	10.215	-30.4841	40.171	1.35776	0.116192	0.0589589	8.2772	-75.5763	44.4668	-1.26542	0.126225	0.156863	14.2063	-54.9063	43.0656	-2.03897	0.0807114	0.155495	11.27	-32.7243	52.0418	-0.764799	0.124157	0.186235	13.202
249	100	-64.9069	35.2332	-2.44435	0.0523349	0.13587	10.3391	-37.6569	32.9227	-3.2315	0.0616999	0.210701	10.6486	-32.7139	40.7597	1.35363	0.118493	0.0621225	8.52496	-79.3047	46.3838	-1.29168	0.129085	0.155229	14.8564	-56.1362	43.6104	-2.08565	0.0857273	0.156863	11.9052	-36.2663	52.5395	-0.774127	0.126181	0.18556	13.5852

## Sheet: Patient 3
		ROI 0						ROI 1						ROI 2						ROI 3						ROI 4						ROI 5
		min	max	avg	ccw [%]	cw [%]	stddev	min	max	avg	ccw [%]	cw [%]	stddev	min	max	avg	ccw [%]	cw [%]	stddev	min	max	avg	ccw [%]	cw [%]	stddev	min	max	avg	ccw [%]	cw [%]	stddev	min	max	avg	ccw [%]	cw [%]	stddev
0	0	-44.3877	55.2208	-4.86521	0.103453	0.344467	13.7264	-40.6585	50.3898	-4.13712	0.0929894	0.274802	13.5154	-37.3707	47.7266	-4.88245	0.0465392	0.287769	10.0214	-32.0499	14.0773	-2.70093	0.0195402	0.161175	7.08816	-23.2299	19.4199	-1.59254	0.032833	0.0900563	5.99854	-20.4489	19.1958	-2.13272	0.0291313	0.127102	6.0473
1	0.502513	-44.1904	55.2618	-4.88131	0.101264	0.344891	13.537	-39.7538	50.1326	-4.02718	0.0933201	0.272421	13.4184	-36.9272	45.3672	-4.91249	0.0463021	0.291324	9.90842	-32.1261	15.0103	-2.76543	0.0127714	0.159132	6.88126	-25.6069	18.3194	-1.55502	0.0289243	0.0838024	5.83311	-20.2518	19.1858	-2.11138	0.0284377	0.123461	5.91457
2	1.00503	-44.2411	55.3028	-4.89648	0.0995692	0.349552	13.429	-39.7869	50.0171	-3.91675	0.0937831	0.271693	13.3561	-36.4837	43.0078	-4.94072	0.0465392	0.295907	9.83206	-32.3808	16.0824	-2.82976	0.0121328	0.155045	6.74938	-28.1578	19.3541	-1.51407	0.0228268	0.083646	5.7493	-20.9372	19.1757	-2.08896	0.0268771	0.12034	5.81278
3	1.50754	-44.2919	55.3438	-4.91197	0.0970977	0.352164	13.4034	-40.5297	51.8487	-3.80457	0.0944444	0.270899	13.3295	-36.0537	40.6485	-4.96887	0.0473293	0.298989	9.79242	-32.6384	17.2108	-2.897	0.0126437	0.150958	6.69606	-30.7087	20.6522	-1.47671	0.0137586	0.083646	5.74935	-21.6225	19.2888	-2.06645	0.0249697	0.119126	5.74329
4	2.01005	-44.3426	55.3848	-4.93153	0.0966033	0.351811	13.4603	-41.2725	53.6803	-3.69343	0.0949735	0.272288	13.3379	-35.8413	38.2891	-5.00115	0.0489886	0.298198	9.78767	-32.9376	18.4299	-2.96735	0.0131545	0.14802	6.72321	-33.2596	21.9503	-1.43782	0.0123515	0.0848968	5.83429	-22.3078	19.469	-2.04402	0.0246229	0.117912	5.70698
5	2.51256	-51.208	55.4258	-4.95385	0.0977332	0.354495	13.598	-42.0153	55.5213	-3.5812	0.0953704	0.27381	13.3818	-35.629	35.9547	-5.02952	0.0506479	0.298436	9.82197	-33.4688	19.649	-3.03443	0.0131545	0.148148	6.83226	-35.8104	23.2483	-1.39599	0.0154784	0.0866166	6.00105	-23.0244	19.6492	-2.02122	0.0232357	0.113577	5.70469
6	3.01508	-59.6875	55.6041	-4.9662	0.100417	0.355978	13.8195	-42.7581	57.405	-3.47253	0.0960317	0.276058	13.4598	-35.6624	33.8599	-5.06039	0.0518331	0.299068	9.89175	-34.1029	20.8681	-3.10021	0.0145594	0.148404	7.0186	-38.3613	24.5464	-1.35578	0.0201689	0.0858349	6.24198	-23.839	19.8294	-1.99862	0.0206346	0.110109	5.73644
7	3.51759	-68.167	55.7966	-4.98806	0.101758	0.35859	14.1137	-43.5009	59.2887	-3.36156	0.0964947	0.279167	13.5727	-35.7037	32.9956	-5.09128	0.0530183	0.29725	9.99738	-35.1944	22.0872	-3.17075	0.0155811	0.15364	7.27379	-40.9122	25.8445	-1.31756	0.0236085	0.0877111	6.54917	-24.6535	20.1474	-1.9707	0.0195942	0.11115	5.80356
8	4.0201	-76.6465	55.989	-5.00427	0.102959	0.35739	14.4816	-44.2436	61.1724	-3.25183	0.098082	0.279894	13.7187	-36.0816	34.1175	-5.12271	0.0546776	0.29804	10.1375	-36.3434	23.3063	-3.2381	0.0168582	0.157982	7.59426	-43.4631	27.1426	-1.27445	0.0278299	0.0919325	6.91455	-25.468	20.5073	-1.9466	0.0183804	0.111843	5.90151
9	4.52261	-85.1616	56.1815	-5.02172	0.104795	0.354848	14.9151	-44.9864	63.4686	-3.14054	0.101587	0.276521	13.8975	-36.7116	35.2393	-5.14999	0.056732	0.300174	10.313	-37.7997	24.5254	-3.30775	0.0185185	0.166411	7.9696	-46.014	28.4406	-1.23242	0.0370544	0.0970919	7.32848	-26.2826	20.8672	-1.92597	0.0185538	0.11219	6.02902
10	5.02513	-93.8843	56.3739	-5.0402	0.106348	0.353577	15.4089	-45.7292	65.7795	-3.03018	0.105291	0.275198	14.1074	-37.3822	36.3612	-5.18035	0.0594975	0.301675	10.5188	-39.3036	25.7445	-3.37377	0.0246488	0.176501	8.39503	-48.5649	29.7387	-1.18982	0.0444028	0.102408	7.78356	-27.0971	21.2272	-1.9036	0.0204612	0.113577	6.1861
11	5.52764	-99.2736	56.2257	-5.04231	0.104442	0.35965	15.287	-44.298	67.6459	-3.04222	0.104497	0.283466	14.0075	-37.4492	35.6144	-5.20376	0.0572061	0.299463	10.3862	-39.5326	24.8126	-3.47942	0.0214559	0.178161	8.30738	-48.9575	32.0204	-1.49212	0.0401814	0.10788	7.82063	-25.8269	20.1843	-1.90395	0.0169932	0.108895	5.95641
12	6.03015	-104.663	56.0776	-5.04134	0.103383	0.366641	15.2149	-42.8667	69.5124	-3.0518	0.103571	0.288955	13.9342	-37.5575	34.9295	-5.2294	0.0549937	0.295038	10.2733	-39.7617	24.0982	-3.58554	0.0196679	0.179438	8.2456	-50.6865	34.3021	-1.79254	0.0348655	0.114447	7.98221	-24.5567	19.1415	-1.90573	0.0131784	0.105254	5.75006
13	6.53266	-110.145	55.9896	-5.04125	0.102747	0.368194	15.1919	-41.4355	71.3788	-3.06261	0.102381	0.294841	13.887	-37.6659	34.2703	-5.24827	0.0542826	0.292984	10.1853	-40.1877	23.3838	-3.69112	0.0167305	0.183014	8.21069	-52.7326	36.5838	-2.09236	0.0337711	0.120388	8.25962	-23.2865	18.1897	-1.90603	0.0105774	0.100572	5.57094
14	7.03518	-115.659	57.6096	-5.0394	0.100558	0.368406	15.2188	-40.0042	73.2452	-3.07092	0.101389	0.300265	13.867	-37.7742	33.6112	-5.27735	0.0519121	0.291798	10.114	-40.6728	22.6695	-3.79653	0.016092	0.188506	8.2033	-56.0969	38.8655	-2.39274	0.0322076	0.129925	8.64515	-22.0163	17.3243	-1.9116	0.0100572	0.095717	5.41904
15	7.53769	-121.172	59.4484	-5.03459	0.0994986	0.367064	15.2961	-38.573	75.1117	-3.08034	0.101323	0.304762	13.8736	-37.9191	32.9521	-5.30395	0.0506479	0.291324	10.0663	-41.1579	21.9551	-3.90712	0.0144317	0.194891	8.22063	-60.7516	41.1471	-2.68704	0.028768	0.140244	9.12558	-20.8293	16.4588	-1.91632	0.00936362	0.0929426	5.29904
16	8.0402	-126.685	61.2871	-5.03807	0.0982981	0.365158	15.4192	-37.8599	76.9781	-3.09253	0.100661	0.306481	13.9063	-38.1144	32.2929	-5.32746	0.0486726	0.29243	10.0429	-41.643	21.4149	-4.01046	0.0136654	0.199745	8.26836	-66.3593	43.4288	-2.99054	0.0284553	0.15025	9.68225	-19.8285	15.5934	-1.91606	0.00884342	0.0919022	5.21457
17	8.54271	-132.198	63.1866	-5.0412	0.0978744	0.364522	15.5898	-37.4574	78.8445	-3.10209	0.10086	0.306548	13.9661	-38.3096	32.0316	-5.34937	0.0478824	0.29488	10.0434	-42.1281	20.9015	-4.11933	0.012516	0.205875	8.34011	-72.344	45.7197	-3.28834	0.0286116	0.159944	10.3065	-19.6208	14.728	-1.92171	0.0100572	0.0899948	5.16369
18	9.04523	-137.712	65.1679	-5.03824	0.0980863	0.361486	15.8083	-37.1649	80.711	-3.11225	0.101124	0.30496	14.0522	-38.5049	33.751	-5.37318	0.0477244	0.298989	10.0659	-42.6131	20.3881	-4.22227	0.0114943	0.212644	8.44103	-80.2548	48.1982	-3.58626	0.0295497	0.16995	10.9849	-19.4131	13.8625	-1.92267	0.010404	0.0906884	5.15131
19	9.54774	-143.225	67.1493	-5.04499	0.0995692	0.359438	16.068	-38.7832	82.5774	-3.12726	0.100529	0.302579	14.1628	-38.7001	35.4704	-5.39774	0.0477244	0.299542	10.1106	-43.3658	19.8747	-4.32816	0.0118774	0.218519	8.56523	-89.2911	50.6767	-3.87915	0.0309568	0.179018	11.7096	-19.3163	13.8292	-1.92993	0.0126582	0.0977978	5.17341
20	10.0503	-148.738	69.1307	-5.0418	0.100134	0.354918	16.3729	-40.4015	84.4438	-3.13915	0.100992	0.295106	14.2993	-38.8953	37.1898	-5.42102	0.0485936	0.299621	10.1786	-44.1209	19.3613	-4.43308	0.0122605	0.222733	8.71375	-98.3273	53.1552	-4.17455	0.0322076	0.187305	12.4722	-19.3423	14.1428	-1.92973	0.0135252	0.103	5.23461
21	10.5528	-143.421	69.7395	-4.97883	0.0987925	0.360497	16.0038	-41.8131	84.3261	-3.22882	0.100198	0.296495	14.2298	-37.6831	39.5251	-5.44945	0.0478034	0.302544	10.0658	-43.2306	18.6132	-4.48232	0.0106003	0.222605	8.65853	-92.046	49.4521	-4.20114	0.0304878	0.188243	12.1013	-18.5182	13.7541	-1.88603	0.010404	0.0953702	5.05025
22	11.0553	-138.103	70.5559	-4.91399	0.097027	0.363392	15.6982	-43.2246	84.3253	-3.318	0.0996693	0.297817	14.1813	-36.4708	41.8604	-5.47823	0.0472503	0.305389	9.97327	-42.3404	17.8651	-4.53462	0.00945083	0.222733	8.61679	-89.2299	45.7489	-4.23166	0.0297061	0.190432	11.7566	-19.0715	13.3654	-1.84329	0.00693602	0.088781	4.88399
23	11.5578	-132.786	71.4403	-4.86052	0.0965327	0.360144	15.4554	-44.6362	84.4096	-3.40124	0.0994048	0.298347	14.1553	-35.2586	44.1957	-5.50506	0.0462231	0.309893	9.90331	-41.4501	17.117	-4.58472	0.00842912	0.223116	8.59146	-88.3514	43.1296	-4.24683	0.0295497	0.191526	11.4482	-19.7724	12.9766	-1.79635	0.00589561	0.080978	4.73903
24	12.0603	-127.469	72.3246	-4.80402	0.097027	0.349763	15.2831	-46.0478	84.4939	-3.49142	0.0993386	0.29795	14.1489	-34.934	46.5309	-5.53017	0.045433	0.312026	9.85554	-40.5598	16.3689	-4.63653	0.00766284	0.22069	8.58072	-87.6605	40.8615	-4.27024	0.0267355	0.194028	11.1695	-20.4733	12.5879	-1.75168	0.00416161	0.0702272	4.61512
25	12.5628	-122.151	73.209	-4.74997	0.0992162	0.334016	15.182	-47.4594	84.5782	-3.58307	0.0992725	0.297817	14.1632	-35.5256	48.8662	-5.55798	0.0443268	0.315028	9.82829	-39.6695	15.6209	-4.68528	0.00727969	0.219923	8.58698	-86.9695	38.5935	-4.29802	0.0264228	0.197467	10.9232	-21.1742	12.1991	-1.70878	0.00312121	0.0638113	4.51437
26	13.0653	-116.834	74.0933	-4.69635	0.100558	0.320105	15.1543	-48.871	84.6626	-3.67164	0.0999339	0.298214	14.1997	-36.351	51.2015	-5.58294	0.0437737	0.317162	9.82521	-38.7792	14.8728	-4.73423	0.00676884	0.219668	8.60875	-86.2785	36.3255	-4.32717	0.0270482	0.200438	10.7141	-21.8751	11.8104	-1.66523	0.00329461	0.0573955	4.43931
27	13.5678	-111.517	74.9777	-4.63636	0.101829	0.311207	15.2024	-50.2826	84.7469	-3.76515	0.0999339	0.301257	14.256	-40.8096	53.5368	-5.61267	0.0438527	0.318268	9.8413	-37.9215	14.1247	-4.78366	0.00587484	0.22069	8.64531	-85.5875	34.3043	-4.35681	0.0270482	0.202158	10.543	-22.5759	11.4217	-1.61997	0.00398821	0.0534073	4.39119
28	14.0704	-106.199	75.862	-4.58354	0.105289	0.308735	15.3213	-51.6942	84.8312	-3.85577	0.100331	0.305688	14.3337	-45.2681	55.8721	-5.63844	0.0433786	0.321034	9.88179	-37.2702	13.3766	-4.8375	0.00523627	0.222861	8.6943	-84.8966	36.377	-4.37174	0.0276735	0.205441	10.4201	-23.2768	11.9143	-1.56993	0.00433501	0.0511531	4.37249
29	14.5729	-100.882	76.7464	-4.53109	0.107831	0.306476	15.5114	-53.1058	84.9155	-3.9455	0.101653	0.309854	14.4322	-49.7267	58.2409	-5.66434	0.0427465	0.321824	9.94391	-36.9519	12.6285	-4.88942	0.0045977	0.225287	8.75944	-84.2056	38.4496	-4.39828	0.0275172	0.210131	10.3355	-23.9777	12.5988	-1.52626	0.00572221	0.0497659	4.37948
30	15.0754	-95.5645	77.6307	-4.46835	0.108467	0.306264	15.7737	-54.5173	84.9999	-4.03572	0.103175	0.314087	14.5502	-54.1853	60.7199	-5.6893	0.0421144	0.324589	10.0279	-36.6335	12.1927	-4.93607	0.00383142	0.226181	8.84237	-83.5146	40.5223	-4.42748	0.0278299	0.214978	10.2933	-24.6786	13.2833	-1.48429	0.00572221	0.0506329	4.4135
31	15.5779	-86.5786	70.0965	-4.56749	0.103171	0.303933	15.187	-55.7535	84.3442	-4.37818	0.104101	0.327315	15.0678	-58.1034	63.5654	-5.69954	0.0430626	0.331226	10.1246	-36.35	11.6281	-4.9205	0.00319285	0.225798	8.79559	-77.0073	40.28	-4.36713	0.0286116	0.219043	10.0623	-24.1384	13.3596	-1.45594	0.00537541	0.0478585	4.32467
32	16.0804	-78.2427	63.429	-4.67457	0.100628	0.301956	14.7593	-56.9897	83.6885	-4.71247	0.105489	0.338095	15.659	-62.0215	66.4109	-5.71295	0.0435367	0.336836	10.2559	-36.9313	11.0636	-4.90586	0.00204342	0.223244	8.76	-70.4999	40.0377	-4.30938	0.0289243	0.221545	9.85371	-23.5982	13.47	-1.42904	0.00520201	0.0456043	4.25176
33	16.5829	-69.9067	61.0015	-4.77852	0.0965327	0.299696	14.5091	-58.2259	83.0328	-5.0525	0.107341	0.345899	16.3117	-65.9397	69.2565	-5.72871	0.0448009	0.343631	10.4209	-37.5125	10.7151	-4.8879	0.00166028	0.218008	8.73808	-63.9925	39.7955	-4.25059	0.0301751	0.224046	9.67055	-23.0579	13.7249	-1.40208	0.00554881	0.0443905	4.19625
34	17.0854	-62.4725	62.3084	-4.88467	0.0945555	0.291999	14.4431	-59.462	82.3771	-5.39335	0.109193	0.350331	17.0197	-69.8578	72.102	-5.74111	0.0461441	0.349241	10.6211	-38.0938	10.4897	-4.86909	0.000893997	0.21507	8.72859	-57.4851	39.5532	-4.18987	0.0322076	0.226704	9.51443	-22.5177	13.9798	-1.37561	0.00572221	0.0445639	4.15836
35	17.5879	-56.7176	67.9641	-4.99263	0.0927194	0.280701	14.5641	-60.6982	81.7214	-5.73026	0.112302	0.356812	17.7783	-73.7759	74.9476	-5.75547	0.0470923	0.355405	10.8514	-38.675	10.604	-4.8553	0.00229885	0.21341	8.72828	-50.9778	39.3109	-4.12892	0.0337711	0.227642	9.38614	-21.9775	14.2346	-1.35015	0.00606901	0.0442171	4.1388
36	18.0905	-53.3515	74.5428	-5.09178	0.0882706	0.265589	14.871	-61.9344	81.0657	-6.06265	0.115675	0.362434	18.5816	-77.694	77.7931	-5.76616	0.0492257	0.360066	11.1131	-39.2563	11.0692	-4.8369	0.00383142	0.212133	8.74257	-44.5407	39.0686	-4.07108	0.0356473	0.229362	9.28522	-21.4373	14.5591	-1.32352	0.00606901	0.0442171	4.13833
37	18.593	-53.7268	81.1215	-5.19784	0.0785961	0.258103	15.3473	-63.1705	80.4101	-6.39529	0.117526	0.368386	19.4229	-81.6121	80.6386	-5.77902	0.0505689	0.36536	11.4009	-39.8375	11.5941	-4.82015	0.00536398	0.211367	8.76803	-38.9341	38.8263	-4.01172	0.0376798	0.230613	9.21487	-20.8971	14.9463	-1.30142	0.00624241	0.0476851	4.15486
38	19.0955	-57.8547	87.7003	-5.29779	0.0724525	0.26001	15.9824	-65.3451	79.7544	-6.73592	0.121495	0.373148	20.2946	-85.5303	83.4842	-5.79454	0.0517541	0.367178	11.7127	-40.4187	12.1227	-4.80691	0.00651341	0.2106	8.80335	-38.979	38.584	-3.94709	0.0401814	0.231082	9.17739	-20.3568	15.3335	-1.27777	0.00658921	0.0494191	4.19069
39	19.598	-61.9825	94.279	-5.39369	0.0710402	0.263329	16.7583	-70.1228	79.0987	-7.07436	0.125529	0.377447	21.1961	-89.4484	86.3297	-5.80323	0.0547566	0.367415	12.0515	-41	12.6512	-4.79185	0.00727969	0.209068	8.85146	-39.0239	38.3417	-3.88577	0.0426829	0.231551	9.1692	-19.8166	15.7207	-1.25153	0.00693602	0.0534073	4.24525
40	20.1005	-66.1104	100.858	-5.48787	0.0717463	0.266295	17.655	-74.9006	79.6467	-7.40472	0.131944	0.380423	22.1258	-93.3665	89.1753	-5.81322	0.0572851	0.366783	12.4114	-41.5812	13.2623	-4.77175	0.00804598	0.209451	8.91411	-39.0688	38.1734	-3.82947	0.0456535	0.230769	9.18979	-19.2764	16.1078	-1.22329	0.00710942	0.0563551	4.31765
41	20.603	-63.3324	101.163	-5.79295	0.0696279	0.273145	17.3876	-75.2842	78.8054	-7.59069	0.122354	0.391138	22.3044	-91.5064	90.4967	-6.00469	0.0609197	0.375237	12.8447	-40.7163	13.7339	-4.74297	0.00868455	0.209834	8.79998	-38.583	36.3234	-3.82841	0.0451845	0.230769	9.12542	-19.1207	14.9731	-1.28682	0.00554881	0.0568753	4.25014
42	21.1055	-61.2627	102.57	-6.08424	0.0683568	0.285149	17.2578	-76.0027	81.6655	-7.77229	0.121098	0.398942	22.8124	-89.6462	91.8286	-6.19681	0.0654235	0.380215	13.3567	-39.8515	14.3107	-4.7224	0.00893997	0.210983	8.69556	-38.0973	34.4733	-3.82045	0.0464353	0.230926	9.08085	-19.4921	13.8383	-1.35092	0.00450841	0.0577423	4.20454
43	21.608	-61.5968	103.978	-6.38423	0.0665913	0.300756	17.2607	-76.7745	91.2526	-7.96802	0.121296	0.403704	23.6238	-87.7861	93.1604	-6.38889	0.0692162	0.384166	13.9382	-38.9866	14.8876	-4.69974	0.00906769	0.212261	8.60716	-37.7502	32.6515	-3.80965	0.047217	0.232645	9.05364	-19.8968	12.7034	-1.41734	0.00346801	0.0601699	4.18085
44	22.1106	-64.3545	105.385	-6.68387	0.064261	0.309371	17.3994	-78.1025	101.908	-8.1447	0.123545	0.408069	24.7177	-85.9259	94.4922	-6.57887	0.0724558	0.386931	14.5831	-38.1217	15.4644	-4.67791	0.00945083	0.214559	8.53403	-37.4465	30.8356	-3.80192	0.0481551	0.232645	9.04181	-20.3394	11.5686	-1.48362	0.0020808	0.0617305	4.18025
45	22.6131	-68.0232	106.792	-6.97939	0.0626368	0.315303	17.6723	-97.8079	113.7	-8.3372	0.125	0.40959	26.0482	-84.0657	95.824	-6.77264	0.0741941	0.393331	15.2806	-37.2568	16.0694	-4.65392	0.0100894	0.214815	8.47788	-37.1429	29.0997	-3.7922	0.0489368	0.234053	9.04822	-20.7819	10.4636	-1.54974	0.000693602	0.0645049	4.20277
46	23.1156	-71.692	108.199	-7.28349	0.0612245	0.314808	18.0685	-119.165	127.094	-8.51319	0.127844	0.407077	27.591	-82.2055	97.1559	-6.96656	0.0783028	0.396492	16.025	-36.5677	16.7491	-4.62718	0.00970626	0.216858	8.43922	-36.8392	27.4174	-3.78484	0.0501876	0.235147	9.07078	-21.2244	9.86427	-1.61676	0	0.0657187	4.24781
47	23.6181	-75.3607	109.606	-7.57763	0.0591766	0.310783	18.587	-140.522	140.602	-8.69532	0.129696	0.397487	29.307	-80.3454	98.4877	-7.15865	0.0843869	0.399257	16.8105	-37.4299	17.4287	-4.60536	0.0103448	0.222095	8.41409	-36.5356	25.7725	-3.77912	0.0498749	0.235772	9.11	-21.667	10.2445	-1.67896	0.0001734	0.0672793	4.31678
48	24.1206	-79.6735	111.013	-7.87876	0.056705	0.303157	19.2115	-161.878	155.24	-8.8817	0.13287	0.381878	31.1679	-78.4852	99.8195	-7.34933	0.0891277	0.40226	17.6325	-38.2922	18.1084	-4.58154	0.0118774	0.224777	8.40661	-36.2319	25.4458	-3.77085	0.0511257	0.237023	9.16659	-22.1095	10.6248	-1.74839	0.000520201	0.0710942	4.40396
49	24.6231	-85.942	112.42	-8.17978	0.0550102	0.300191	19.9348	-183.235	169.877	-9.07111	0.137698	0.378241	33.1484	-76.7285	101.151	-7.53558	0.0937105	0.404472	18.4875	-39.1545	18.788	-4.56034	0.0127714	0.22682	8.41432	-35.9616	26.3052	-3.76327	0.0506567	0.237805	9.23867	-22.552	11.005	-1.81488	0.0010404	0.0717878	4.51204
50	25.1256	-94.879	113.827	-8.46913	0.0547984	0.301038	20.751	-204.592	184.515	-9.25796	0.143386	0.38168	35.2297	-75.3023	102.483	-7.7274	0.0973451	0.40629	19.3663	-40.0167	19.4677	-4.53855	0.0135377	0.228991	8.43867	-35.7963	27.223	-3.75584	0.0509694	0.238899	9.32683	-22.9945	11.3853	-1.88372	0.0020808	0.0733484	4.63762
51	25.6281	-89.9262	105.742	-8.79142	0.0550809	0.300614	20.3072	-190.399	169.017	-9.62014	0.138757	0.385847	33.8042	-69.4938	101.402	-8.03348	0.0917351	0.411346	18.7606	-40.1856	18.4438	-4.51118	0.0104725	0.227586	8.28168	-35.4086	27.2419	-3.75036	0.0500313	0.239368	9.3228	-22.6638	10.4083	-1.94511	0.000867002	0.074909	4.6463
52	26.1307	-84.9731	97.6555	-9.11686	0.057623	0.313537	20.022	-181.028	156.017	-9.98198	0.136508	0.39709	32.5668	-63.6853	100.32	-8.3389	0.0832016	0.414981	18.3747	-40.3545	17.4199	-4.48558	0.0083014	0.225287	8.14376	-35.0208	27.2607	-3.74325	0.0489368	0.242652	9.33795	-22.3331	10.4065	-2.01121	0.000693602	0.0778568	4.67398
53	26.6332	-80.02	89.5694	-9.42815	0.0594591	0.3391	19.9088	-177.161	146.141	-10.3371	0.134722	0.408929	31.5427	-64.641	99.2385	-8.64302	0.0722977	0.418853	18.2252	-40.5234	16.396	-4.45796	0.00613027	0.222733	8.028	-34.6331	27.2795	-3.74051	0.0486241	0.244215	9.36937	-22.0024	10.4048	-2.07336	0.000693602	0.0813248	4.72304
54	27.1357	-75.0668	81.4833	-9.75179	0.0604477	0.352871	19.9586	-173.446	140.318	-10.6957	0.134193	0.416799	30.7486	-85.7728	98.157	-8.94422	0.0695322	0.423989	18.3171	-40.6922	15.372	-4.43654	0.00510856	0.220562	7.9309	-34.2454	27.2983	-3.73801	0.0475297	0.244371	9.41887	-21.8231	10.403	-2.1353	0.000867002	0.0837524	4.79152
55	27.6382	-72.735	73.3972	-10.0654	0.0607302	0.362051	20.1807	-169.783	135.806	-11.0476	0.133664	0.421693	30.2063	-106.952	97.8789	-9.25304	0.0689791	0.428018	18.6418	-40.8611	14.3481	-4.41206	0.00498084	0.219923	7.85816	-33.8577	27.3299	-3.73559	0.0473734	0.243433	9.48623	-22.128	10.4223	-2.19466	0.0019074	0.0882608	4.87944
56	28.1407	-75.0209	70.2418	-10.3876	0.061507	0.365087	20.5604	-166.119	133.574	-11.4062	0.13082	0.426587	29.9252	-128.131	97.6985	-9.55089	0.0687421	0.432759	19.1982	-41.03	13.7395	-4.38712	0.0045977	0.219029	7.80912	-33.4817	27.7225	-3.72826	0.0454972	0.244841	9.57306	-22.6768	11.0747	-2.25923	0.00242761	0.0920756	4.98276
57	28.6432	-77.6765	81.9488	-10.7009	0.0624956	0.369324	21.0983	-163.879	132.084	-11.7722	0.128836	0.427381	29.9112	-149.31	97.5181	-9.84947	0.0700853	0.433233	19.9594	-41.1989	14.5771	-4.3561	0.0037037	0.218135	7.78749	-33.5909	28.3515	-3.72867	0.0454972	0.244997	9.67363	-23.2757	11.8503	-2.32235	0.00346801	0.0979712	5.10336
58	29.1457	-80.3321	93.6558	-11.0214	0.0634842	0.370525	21.7749	-185.632	130.595	-12.1211	0.125728	0.42381	30.1749	-170.49	98.2773	-10.1562	0.0716656	0.431258	20.9002	-41.3677	15.4147	-4.33042	0.00344828	0.216603	7.78703	-34.2529	28.9806	-3.72325	0.0451845	0.246717	9.79303	-23.8745	12.6258	-2.38564	0.00398821	0.106988	5.23914
59	29.6482	-82.9877	105.363	-11.343	0.0640491	0.37109	22.5796	-207.385	129.105	-12.5001	0.122817	0.423214	30.6923	-191.669	99.2986	-10.4644	0.0763274	0.431416	21.9998	-41.549	16.2523	-4.30868	0.00280971	0.215837	7.80828	-34.9149	29.6097	-3.72226	0.0481551	0.248593	9.92673	-24.7576	13.4015	-2.44896	0.00485521	0.115831	5.3891
60	30.1508	-85.8668	117.07	-11.6487	0.0655321	0.372502	23.5084	-229.138	149.076	-12.8631	0.118519	0.424206	31.4667	-212.848	101.415	-10.7669	0.0828856	0.432048	23.2398	-41.7727	17.0899	-4.28414	0.00229885	0.217369	7.85485	-35.5769	30.2388	-3.71528	0.0511257	0.249218	10.0779	-25.6874	14.177	-2.50645	0.00658921	0.122941	5.55485
61	30.6533	-89.2266	105.357	-11.7279	0.0631311	0.373491	23.0122	-207.837	129.909	-13.1975	0.116601	0.431812	30.4711	-182.167	100.293	-10.868	0.0788559	0.433075	22.6359	-40.976	17.3741	-4.24048	0.00434227	0.216475	7.76201	-34.7905	29.8027	-3.69845	0.050344	0.247967	9.87875	-25.4439	14.4006	-2.52244	0.00537541	0.122767	5.49977
62	31.1558	-92.5864	93.6434	-11.8043	0.0672975	0.399972	22.7127	-186.535	119.11	-13.518	0.116733	0.441931	29.6238	-151.484	99.1708	-10.9488	0.0812263	0.435841	22.3164	-40.1793	17.6582	-4.19174	0.00600255	0.215198	7.70895	-34.0041	29.6712	-3.68567	0.0497186	0.246717	9.69517	-25.287	14.6242	-2.53497	0.00502861	0.121033	5.46535
63	31.6583	-95.9461	81.9299	-11.8839	0.0699103	0.413742	22.6142	-165.233	117.914	-13.859	0.115079	0.45496	28.9214	-127.881	98.6633	-11.0608	0.0834387	0.437579	22.2623	-39.3826	17.9423	-4.14219	0.00868455	0.217369	7.69425	-33.3082	29.5397	-3.66806	0.0500313	0.245466	9.53148	-25.1302	14.8477	-2.55198	0.00502861	0.12034	5.44857
64	32.1608	-99.3059	83.4591	-11.9659	0.0710402	0.424546	22.7188	-143.931	116.718	-14.1916	0.113823	0.462632	28.3894	-118.419	98.2238	-11.1632	0.0877054	0.437026	22.495	-38.7621	18.2264	-4.10278	0.0113665	0.214559	7.7123	-32.6246	29.5172	-3.65416	0.0497186	0.243277	9.3855	-25.1236	15.0712	-2.57086	0.00554881	0.119126	5.45066
65	32.6633	-102.666	86.7075	-12.0363	0.0723113	0.427724	23.0327	-122.629	115.522	-14.5351	0.110384	0.465476	28.0268	-123.871	97.7842	-11.2642	0.0918142	0.437816	23.006	-38.247	18.5106	-4.05483	0.012516	0.214815	7.77249	-31.941	29.5031	-3.63989	0.0506567	0.241714	9.25958	-25.2806	15.2948	-2.58473	0.00554881	0.118606	5.47489
66	33.1658	-106.025	89.956	-12.1159	0.0735118	0.429348	23.5355	-101.327	114.326	-14.8707	0.106944	0.468386	27.8521	-138.479	97.3447	-11.375	0.0971081	0.437105	23.7688	-37.7741	18.7947	-4.0099	0.0154534	0.212133	7.86805	-31.8038	29.489	-3.62385	0.0501876	0.239525	9.15504	-25.4376	15.5183	-2.60565	0.00554881	0.12086	5.51554
67	33.6683	-109.385	93.2044	-12.1963	0.0748535	0.426806	24.2199	-82.5693	113.13	-15.2029	0.103571	0.471825	27.8644	-161.184	97.3273	-11.4839	0.101454	0.436236	24.7679	-37.5306	19.0788	-3.96723	0.0191571	0.212388	7.9979	-31.6715	29.4749	-3.61163	0.0476861	0.237649	9.07052	-25.6205	15.7419	-2.62076	0.00554881	0.124501	5.57809
68	34.1709	-112.745	96.6125	-12.2707	0.076972	0.419391	25.0746	-83.6353	111.934	-15.5363	0.10119	0.476389	28.0628	-183.928	108.722	-11.5662	0.1058	0.435288	25.9846	-37.287	19.9342	-3.92121	0.0224777	0.211239	8.16294	-31.5393	29.4608	-3.59943	0.0469043	0.235147	9.00799	-25.8638	15.9654	-2.63924	0.00589561	0.127623	5.6575
69	34.6734	-116.105	100.197	-12.3533	0.0787374	0.410564	26.0758	-86.2737	110.739	-15.872	0.100728	0.476984	28.4416	-207.352	126.056	-11.6707	0.11141	0.434418	27.3734	-37.1142	21.3614	-3.87354	0.0249042	0.210473	8.36085	-31.4071	29.4467	-3.58712	0.046748	0.231551	8.96799	-26.1071	16.189	-2.65255	0.00624241	0.13005	5.75703
70	35.1759	-119.465	103.782	-12.4246	0.0828331	0.405268	27.2171	-88.9121	109.543	-16.2054	0.0994048	0.47791	28.9963	-231.038	143.389	-11.7797	0.117178	0.433312	28.9076	-37.0876	22.7886	-3.83022	0.0295019	0.209579	8.58667	-31.2749	29.4326	-3.57347	0.0461226	0.229049	8.95146	-26.3505	16.4125	-2.669	0.00710942	0.133518	5.87186
71	35.6784	-110.388	98.3399	-12.1414	0.0831862	0.408446	26.2365	-86.1385	102.013	-15.9436	0.100198	0.478968	28.6837	-208.854	124.994	-11.8161	0.113464	0.434102	27.4961	-36.3656	21.7646	-3.77819	0.0275862	0.207152	8.47097	-29.9561	28.5409	-3.53491	0.0389306	0.224984	8.6224	-26.1086	16.2285	-2.70286	0.00572221	0.133518	5.78698
72	36.1809	-101.933	98.7438	-11.8531	0.0844573	0.413601	25.3722	-83.4784	102.419	-15.6866	0.104762	0.478968	28.4556	-186.668	106.597	-11.8606	0.110382	0.434102	26.212	-35.6435	20.7405	-3.72654	0.0266922	0.204598	8.37798	-28.6373	27.6493	-3.49954	0.03596	0.216542	8.3187	-25.8667	16.0446	-2.73145	0.00572221	0.131958	5.71893
73	36.6834	-97.4925	100.95	-11.5616	0.0885531	0.423134	24.6357	-81.173	102.825	-15.4198	0.112302	0.477844	28.3224	-164.482	91.66	-11.8956	0.107933	0.436078	25.0827	-34.9214	19.7164	-3.6722	0.0260536	0.20166	8.31005	-27.3184	26.7576	-3.45897	0.0314259	0.213102	8.04604	-25.6248	15.8606	-2.75941	0.00589561	0.131784	5.66646
74	37.1859	-96.2477	103.19	-11.2641	0.0920133	0.428642	24.0392	-81.8959	103.232	-15.1622	0.115873	0.47672	28.275	-142.296	89.5807	-11.9292	0.105958	0.437737	24.1271	-34.1993	18.6923	-3.61438	0.0251596	0.199489	8.26804	-25.9996	25.866	-3.41991	0.0279862	0.209506	7.80506	-25.3829	15.6767	-2.79032	0.00658921	0.131264	5.62781
75	37.6884	-95.8959	105.463	-10.9688	0.0936375	0.430407	23.5898	-83.5203	107.393	-14.8946	0.116997	0.475265	28.3241	-120.11	87.8834	-11.9753	0.102797	0.439475	23.3576	-33.5197	17.6682	-3.5586	0.0260536	0.197957	8.24968	-25.5604	24.9743	-3.37826	0.0236085	0.203721	7.60093	-25.2903	15.4927	-2.82199	0.00693602	0.13057	5.6044
76	38.191	-95.7148	109.181	-10.6793	0.0963209	0.430549	23.294	-85.2451	114.567	-14.6337	0.117262	0.472222	28.4601	-97.9244	86.1861	-12.0092	0.0997155	0.442241	22.8097	-33.1509	16.6441	-3.50458	0.0257982	0.197701	8.2549	-26.4061	24.1836	-3.33815	0.0212633	0.20122	7.43464	-25.2061	15.3087	-2.85302	0.00693602	0.131611	5.59714
77	38.6935	-96.6319	112.899	-10.3833	0.0985806	0.423558	23.1638	-86.9699	121.742	-14.3718	0.117394	0.466468	28.686	-90.2999	84.4888	-12.0511	0.0934735	0.444058	22.4869	-33.7626	16.7713	-3.44617	0.0261814	0.195402	8.2866	-27.3203	23.534	-3.30283	0.0192308	0.195435	7.30737	-25.1218	15.1248	-2.87983	0.00728282	0.131958	5.60808
78	39.196	-97.5491	116.618	-10.0985	0.0996399	0.412541	23.1937	-88.6947	128.917	-14.1166	0.115013	0.449537	28.9959	-98.8677	82.7915	-12.0863	0.0897598	0.4439	22.4074	-34.3743	17.7006	-3.3937	0.0270754	0.194508	8.34048	-28.2344	22.8843	-3.25636	0.0187617	0.191839	7.22803	-25.0376	14.9408	-2.90347	0.00745622	0.131958	5.63685
79	39.6985	-98.4663	120.336	-9.80606	0.0983688	0.401667	23.392	-90.4196	136.123	-13.8569	0.111508	0.443915	29.3928	-107.439	81.0942	-12.1288	0.0900759	0.440028	22.5666	-34.9861	18.6583	-3.33646	0.0280971	0.192082	8.42039	-29.3525	22.2347	-3.21902	0.018449	0.189493	7.18978	-24.9534	14.7568	-2.93698	0.00832322	0.130224	5.6763
80	40.201	-99.3834	124.054	-9.51848	0.0980863	0.396441	23.7492	-92.1444	144.038	-13.5916	0.108862	0.440212	29.8736	-116.349	79.3969	-12.1696	0.091024	0.433075	22.9638	-35.5978	19.7735	-3.28574	0.0287356	0.189017	8.52119	-30.5166	21.857	-3.18201	0.0187617	0.187305	7.19677	-24.8692	14.7424	-2.96584	0.00867002	0.129877	5.73352
81	40.7035	-94.456	124.535	-9.20636	0.102323	0.394464	23.4721	-90.6715	141.557	-13.3744	0.109061	0.443519	29.3584	-114.442	77.1434	-12.1216	0.0900759	0.433075	22.7214	-35.1859	19.4853	-3.19834	0.0265645	0.183908	8.3557	-29.0781	19.9204	-3.13109	0.0168856	0.178549	6.93449	-25.0719	14.7326	-2.96948	0.00988382	0.12849	5.70982
82	41.206	-89.5283	125.015	-8.90742	0.105501	0.393899	23.3185	-89.4621	139.075	-13.1616	0.10959	0.445899	28.8785	-112.534	75.0352	-12.0687	0.0896018	0.433154	22.528	-34.7739	19.6359	-3.11552	0.0261814	0.179055	8.21774	-27.6656	17.9859	-3.08745	0.0151657	0.167917	6.69623	-25.2747	14.7227	-2.97629	0.0110976	0.12849	5.70003
83	41.7085	-85.3166	125.495	-8.6052	0.109102	0.396653	23.2969	-88.2526	136.594	-12.9441	0.111574	0.449669	28.4401	-110.627	72.927	-12.0144	0.0895228	0.430942	22.3835	-34.362	19.9847	-3.0242	0.0245211	0.175096	8.11422	-26.3264	16.3639	-3.04066	0.0131332	0.16182	6.48977	-25.4774	14.7129	-2.98201	0.012138	0.129357	5.70611
84	42.2111	-83.3189	125.975	-8.30184	0.112986	0.395099	23.4067	-87.0432	134.113	-12.7251	0.111971	0.453439	28.0436	-108.72	70.8188	-11.9638	0.0889697	0.428255	22.2856	-33.95	20.3335	-2.93604	0.0243934	0.171775	8.04149	-24.9871	14.8558	-2.9912	0.0111007	0.156348	6.31767	-25.6801	14.7031	-2.99044	0.0124848	0.132304	5.72609
85	42.7136	-82.1147	126.455	-7.99368	0.115175	0.393687	23.6477	-85.8338	131.631	-12.5107	0.112632	0.454563	27.6882	-106.812	68.7105	-11.9094	0.0889697	0.425095	22.2388	-33.6506	20.6823	-2.85076	0.0237548	0.16871	8.00067	-24.7264	13.4984	-2.94599	0.00922452	0.149937	6.17925	-25.9943	14.6932	-2.9942	0.013005	0.132304	5.76384
86	43.2161	-82.0486	126.936	-7.68901	0.116447	0.391215	24.0126	-84.6243	129.452	-12.2982	0.113294	0.455688	27.3763	-104.905	66.6023	-11.8579	0.0900759	0.425095	22.2405	-33.4768	21.0311	-2.76579	0.0254151	0.165262	7.99326	-24.7039	12.2598	-2.89719	0.00719199	0.145091	6.08108	-26.4069	14.7691	-2.99746	0.0133518	0.134732	5.81719
87	43.7186	-81.9825	127.416	-7.39154	0.118636	0.383306	24.4948	-83.4413	127.705	-12.0843	0.113558	0.456151	27.1108	-102.997	64.8244	-11.8071	0.090787	0.423831	22.2914	-33.3031	21.3799	-2.67635	0.0280971	0.16258	8.02085	-24.6814	11.8376	-2.85213	0.00578487	0.141807	6.02139	-26.8194	15.389	-3.00399	0.013872	0.139241	5.88331
88	44.2211	-81.9165	127.896	-7.08921	0.122943	0.377939	25.0909	-84.1997	125.959	-11.8626	0.115079	0.455556	26.8968	-101.09	63.3875	-11.7511	0.0934735	0.42391	22.3945	-33.1294	21.7286	-2.59002	0.0330779	0.160792	8.08078	-24.819	11.5418	-2.80382	0.00343965	0.138993	6.00464	-27.232	16.0089	-3.00824	0.0145656	0.143402	5.96459
89	44.7236	-86.6209	130.833	-6.78511	0.127957	0.374197	25.7921	-85.9378	126.057	-11.6507	0.114815	0.453042	26.7267	-99.1823	62.2193	-11.7035	0.0944216	0.423198	22.5419	-32.9556	22.0774	-2.50363	0.0399745	0.157854	8.17316	-25.1749	11.2813	-2.75706	0.00281426	0.134772	6.02913	-27.6445	16.6317	-3.01548	0.0143922	0.147044	6.05789
90	45.2261	-94.9016	145.724	-6.47623	0.132123	0.371513	26.592	-87.9241	126.498	-11.4322	0.115542	0.450198	26.6091	-97.2749	61.0911	-11.6449	0.0953698	0.421697	22.7425	-32.7819	22.4262	-2.41938	0.0469987	0.158876	8.29588	-25.5309	12.0112	-2.71368	0.00437774	0.130863	6.09348	-28.0571	17.2714	-3.01952	0.0152592	0.151899	6.16568
91	45.7286	-91.9594	141.742	-6.52348	0.131347	0.37342	26.0132	-87.6276	123.063	-11.1893	0.118452	0.449735	26.1334	-94.7472	58.7297	-11.5889	0.0948957	0.422961	22.5349	-32.8665	22.2891	-2.33	0.0484036	0.155683	8.18044	-24.7859	11.68	-2.68075	0.00234522	0.128361	5.93797	-28.5438	16.8746	-3.00036	0.013005	0.151725	6.10273
92	46.2312	-89.7379	137.83	-6.57772	0.130217	0.377939	25.5094	-87.3311	119.629	-10.9483	0.122354	0.45	25.701	-92.2195	57.0871	-11.5273	0.0942636	0.422882	22.3644	-33.1511	22.152	-2.24405	0.0510856	0.150064	8.08863	-24.041	11.5224	-2.64899	0.00156348	0.124922	5.81492	-29.0305	16.5006	-2.98124	0.0123114	0.150858	6.05513
93	46.7337	-88.2251	134.701	-6.63153	0.130217	0.386343	25.0859	-87.0346	116.195	-10.7044	0.125066	0.448545	25.3157	-89.6917	57.3619	-11.4706	0.0945006	0.422408	22.2261	-33.4356	22.0148	-2.15693	0.0533844	0.147893	8.02298	-23.3141	11.4022	-2.61491	0.00156348	0.122889	5.7275	-29.5172	16.1265	-2.95992	0.0116178	0.149645	6.02461
94	47.2362	-91.3315	131.572	-6.69172	0.12831	0.391145	24.7457	-86.7381	113.409	-10.4612	0.128241	0.448942	24.9784	-87.164	57.6367	-11.4142	0.0947377	0.42146	22.1232	-33.7206	21.8777	-2.07091	0.0551724	0.14751	7.98342	-22.5875	11.2821	-2.58374	0.00125078	0.117886	5.67511	-30.0038	15.7525	-2.94202	0.0105774	0.147044	6.00823
95	47.7387	-94.5899	128.442	-6.75236	0.128946	0.392204	24.4941	-86.4416	110.682	-10.2161	0.130688	0.44914	24.6925	-84.6363	57.9115	-11.3506	0.0954488	0.420196	22.06	-34.0506	21.7406	-1.98589	0.056705	0.146616	7.97063	-22.2677	11.1619	-2.55119	0.00265791	0.11773	5.66102	-30.4905	15.3784	-2.92399	0.0110976	0.147737	6.0078
96	48.2412	-97.8484	125.313	-6.81113	0.128451	0.391498	24.3342	-86.1451	107.954	-9.9756	0.133399	0.446958	24.4569	-82.1086	58.1863	-11.299	0.0960019	0.42067	22.0274	-34.4391	22.4291	-1.90318	0.059387	0.146488	7.98411	-22.1863	11.6014	-2.51467	0.00719199	0.120544	5.68629	-30.9772	15.0044	-2.90896	0.010404	0.14739	6.02206
97	48.7437	-101.107	122.184	-6.86847	0.128098	0.386343	24.2675	-85.8486	105.391	-9.7352	0.136045	0.442394	24.2749	-79.5808	58.4611	-11.2394	0.0972661	0.419564	22.0353	-34.8275	23.5377	-1.81516	0.0613027	0.146743	8.02571	-22.1639	13.1196	-2.48295	0.0117261	0.122577	5.7466	-31.4639	14.6303	-2.88749	0.0116178	0.147044	6.05525
98	49.2462	-104.434	119.055	-6.93037	0.127392	0.382529	24.2924	-87.5648	103.5	-9.4954	0.138426	0.438624	24.1477	-77.5032	58.7359	-11.179	0.0984513	0.418221	22.0801	-35.216	24.6464	-1.72955	0.0643678	0.146232	8.09315	-22.1416	14.7957	-2.44778	0.0159475	0.123671	5.84457	-31.9506	14.2563	-2.86865	0.013872	0.147044	6.10311
99	49.7487	-108.294	115.926	-6.98479	0.127533	0.377304	24.4129	-92.522	101.609	-9.25062	0.140939	0.432275	24.078	-78.5128	59.8767	-11.1203	0.0993995	0.417984	22.1606	-35.6044	25.755	-1.64527	0.0669221	0.149042	8.18616	-22.1272	16.5179	-2.41508	0.0198562	0.125704	5.97587	-32.4373	14.3429	-2.85087	0.0154326	0.14635	6.16573
100	50.2513	-112.321	113.429	-7.04823	0.126757	0.373985	24.6238	-97.479	99.9085	-9.00938	0.143452	0.425794	24.0633	-80.2256	61.4888	-11.0673	0.10019	0.414744	22.2739	-35.9929	26.8636	-1.5585	0.0697318	0.150958	8.30475	-22.2019	18.24	-2.38048	0.0237649	0.128987	6.1399	-32.924	15.29	-2.82826	0.0175134	0.14635	6.24547
101	50.7538	-112.289	111.317	-7.05743	0.125839	0.375821	24.1222	-94.6703	97.7708	-8.93887	0.142593	0.425529	23.7797	-78.2094	61.0515	-11.0393	0.0977402	0.418063	21.8563	-34.3986	25.6713	-1.53542	0.0685824	0.150319	8.12773	-22.0847	18.1835	-2.30784	0.021576	0.124296	6.00881	-32.0692	15.4745	-2.84943	0.0152592	0.143576	6.13117
102	51.2563	-112.63	109.378	-7.0678	0.12485	0.378081	23.6669	-92.3099	95.6332	-8.86053	0.141865	0.426653	23.5436	-76.1931	60.6143	-11.0132	0.0956068	0.419959	21.456	-32.8043	24.6679	-1.51144	0.0683269	0.150447	7.98572	-22.0407	18.149	-2.24134	0.0204816	0.117886	5.89761	-31.2144	15.659	-2.86343	0.0124848	0.141495	6.03097
103	51.7588	-113.635	107.438	-7.07457	0.123649	0.385284	23.2616	-89.9495	93.4955	-8.79162	0.141204	0.426455	23.3495	-74.1769	60.1771	-10.9915	0.0922092	0.422408	21.0728	-31.2099	23.7811	-1.4957	0.0683269	0.15083	7.87891	-22.0562	18.1607	-2.17392	0.0196998	0.110538	5.81024	-30.3596	15.8435	-2.87181	0.0110976	0.142188	5.94469
104	52.2613	-114.64	105.499	-7.084	0.122802	0.390015	22.9075	-87.5892	91.5306	-8.73121	0.139881	0.425463	23.1998	-72.1607	59.7399	-10.9628	0.0899968	0.423357	20.7135	-29.6156	22.8943	-1.47178	0.0671775	0.15083	7.81204	-22.28	18.1724	-2.10397	0.0186054	0.105222	5.74817	-29.5048	16.0614	-2.89141	0.00919022	0.139241	5.86539
105	52.7638	-115.646	103.56	-7.10457	0.122096	0.391003	22.6047	-85.5193	90.0755	-8.65342	0.138955	0.423743	23.1051	-70.1445	59.3026	-10.9389	0.0877845	0.423752	20.3732	-28.0213	22.0075	-1.45232	0.0657727	0.150319	7.7836	-22.7978	18.184	-2.03912	0.0189181	0.0989681	5.7096	-28.65	16.4088	-2.90502	0.00797642	0.13872	5.80167
106	53.2663	-116.651	101.621	-7.11881	0.121672	0.391498	22.3615	-86.0415	88.6204	-8.57148	0.136971	0.420304	23.0601	-68.235	58.8654	-10.9112	0.0858881	0.424384	20.0576	-27.7153	21.1207	-1.43274	0.0670498	0.148659	7.79469	-23.3156	18.1957	-1.96909	0.0187617	0.0934959	5.6987	-27.7952	16.8179	-2.91726	0.00780302	0.140281	5.75092
107	53.7688	-118.27	99.9578	-7.12776	0.121602	0.389874	22.1783	-87.4928	87.1653	-8.50529	0.135582	0.417857	23.0577	-66.3743	58.4282	-10.8871	0.0828066	0.42628	19.7636	-28.3817	20.2959	-1.40903	0.0726692	0.147765	7.8461	-24.103	18.2074	-1.89763	0.0190744	0.0917761	5.71447	-26.9404	17.2271	-2.9306	0.00814982	0.141668	5.71259
108	54.2714	-120.013	98.7067	-7.13951	0.121602	0.390227	22.0538	-89.4081	85.7103	-8.43964	0.134259	0.41369	23.1047	-64.5136	57.991	-10.8605	0.0813053	0.428492	19.4958	-29.0548	20.9521	-1.39096	0.0810983	0.149298	7.93511	-24.9164	18.219	-1.83357	0.0193871	0.0894309	5.75332	-26.0856	17.6362	-2.94875	0.00780302	0.142535	5.68559
109	54.7739	-121.757	97.4557	-7.15338	0.121602	0.390085	21.9896	-91.9344	84.2552	-8.36484	0.134458	0.405754	23.2034	-62.8969	57.5538	-10.8321	0.079804	0.430389	19.2547	-30.3457	21.6084	-1.36581	0.0867178	0.151469	8.06281	-25.7298	18.2422	-1.75915	0.0200125	0.0898999	5.8207	-25.2308	18.0453	-2.96121	0.00780302	0.14531	5.67507
110	55.2764	-123.5	96.2045	-7.17138	0.121531	0.392063	21.9859	-99.9052	82.8001	-8.29351	0.134325	0.395569	23.3485	-61.586	57.1165	-10.8081	0.079804	0.432048	19.0378	-31.9154	22.2645	-1.34532	0.0918263	0.15364	8.22555	-26.5431	18.2989	-1.69185	0.0211069	0.0888055	5.91059	-25.2574	18.4545	-2.97366	0.00780302	0.145483	5.67809
111	55.7789	-118.654	92.2144	-7.03004	0.12139	0.392204	21.6477	-96.1022	82.13	-8.19869	0.132407	0.394114	23.0232	-60.0821	55.7281	-10.7565	0.0786979	0.435288	18.7451	-30.9091	21.8741	-1.34266	0.0882503	0.153129	8.05765	-25.8305	18.1067	-1.62217	0.0214196	0.0858349	5.78817	-24.8936	18.3806	-2.96053	0.00797642	0.143749	5.59777
112	56.2814	-113.808	88.8237	-6.87999	0.121884	0.391357	21.3425	-92.2992	81.46	-8.1009	0.130357	0.392923	22.7131	-58.5781	54.3396	-10.701	0.0778287	0.439238	18.4762	-29.9029	21.8762	-1.34169	0.0844189	0.149808	7.92026	-25.2605	17.9711	-1.56528	0.022045	0.0830206	5.68835	-24.5298	18.3537	-2.94692	0.00745622	0.139934	5.53118
113	56.7839	-108.963	85.4772	-6.73874	0.122237	0.389732	21.066	-88.4962	80.7899	-8.01178	0.128836	0.390344	22.4144	-57.0741	53.5085	-10.6518	0.0779077	0.445717	18.2262	-28.8966	22.1083	-1.34057	0.0805875	0.148404	7.81535	-25.1974	17.8354	-1.49424	0.0225141	0.0792683	5.62049	-24.1764	18.3268	-2.93343	0.00762962	0.139587	5.47844
114	57.2864	-104.117	82.1308	-6.59676	0.12252	0.388956	20.8227	-84.6932	80.1198	-7.90813	0.128571	0.386971	22.1358	-56.1993	53.9583	-10.5995	0.0777497	0.450853	18.0013	-27.9635	23.656	-1.34011	0.0745849	0.148787	7.74374	-25.1343	18.2989	-1.42309	0.0237649	0.0777048	5.58257	-23.9642	18.2998	-2.91728	0.00745622	0.13768	5.44116
115	57.7889	-99.2712	79.0803	-6.4519	0.123085	0.388108	20.6145	-82.0597	79.6864	-7.81202	0.127315	0.384259	21.87	-55.6416	54.4082	-10.5474	0.0776707	0.455989	17.8007	-27.3768	25.2037	-1.33651	0.0692209	0.14636	7.70718	-25.0712	19.6068	-1.3583	0.0264228	0.0762977	5.57299	-23.7521	18.2729	-2.90218	0.00745622	0.134905	5.41794
116	58.2915	-94.9565	76.42	-6.30932	0.123438	0.388179	20.4405	-79.7837	79.265	-7.71861	0.126587	0.380026	21.6195	-55.0838	54.858	-10.4957	0.0777497	0.461125	17.625	-26.7902	26.7514	-1.33311	0.0675607	0.143806	7.70581	-25.0081	20.9855	-1.30025	0.0297061	0.0741088	5.59151	-23.5399	18.2459	-2.8942	0.00762962	0.131958	5.40564
117	58.794	-90.6972	74.3351	-6.16495	0.12485	0.387614	20.303	-77.6973	78.8436	-7.62705	0.12586	0.375926	21.3853	-54.526	55.3079	-10.4421	0.0773546	0.465708	17.4764	-26.305	28.2991	-1.32926	0.0664112	0.14355	7.73953	-24.945	22.3642	-1.23582	0.0320513	0.0727017	5.64092	-23.3277	18.219	-2.88027	0.00745622	0.130917	5.41148
118	59.2965	-86.6512	73.4184	-6.02466	0.129299	0.388673	20.2009	-77.5269	78.6873	-7.52845	0.124868	0.372553	21.1708	-53.9682	55.7577	-10.389	0.0777497	0.469027	17.3543	-26.1995	29.8467	-1.33242	0.0650064	0.142401	7.80664	-24.9729	23.7429	-1.1675	0.0348655	0.0748906	5.71993	-23.1155	18.192	-2.8637	0.00780302	0.130224	5.43344
119	59.799	-83.0469	74.681	-5.8808	0.132971	0.388461	20.1376	-77.3564	78.5461	-7.43563	0.125	0.371032	20.972	-53.4105	56.6262	-10.3344	0.0774336	0.469659	17.2601	-26.0977	31.3944	-1.32933	0.065645	0.142784	7.90891	-25.0206	25.1216	-1.10155	0.0376798	0.0755159	5.82638	-22.9033	18.1651	-2.84787	0.00797642	0.128663	5.46961
120	60.3015	-79.4426	75.9434	-5.73444	0.138903	0.386837	20.1124	-77.516	78.405	-7.34155	0.125595	0.368386	20.7919	-53.9011	58.2811	-10.2842	0.0772756	0.470133	17.1909	-27.1406	32.9419	-1.32763	0.0671775	0.142784	8.04314	-25.0682	26.5002	-1.03297	0.0406504	0.0761413	5.95933	-22.6911	18.1381	-2.8328	0.00780302	0.129703	5.51965
121	60.804	-76.5576	75.7486	-5.60317	0.138196	0.385213	19.946	-76.2395	78.3646	-7.26661	0.124471	0.368122	20.488	-53.4819	58.5581	-10.2091	0.0765645	0.468948	17.0138	-27.1957	32.3442	-1.30269	0.0644955	0.135249	7.77638	-24.8433	27.2579	-1.00715	0.0392433	0.0706692	5.86268	-22.209	17.6197	-2.79198	0.00780302	0.124675	5.44713
122	61.3065	-73.6725	75.5538	-5.4673	0.137702	0.382671	19.7999	-74.963	78.3243	-7.18581	0.124603	0.36832	20.2022	-53.0627	58.8353	-10.1333	0.0756163	0.468157	16.8492	-27.2507	31.7464	-1.27205	0.0616858	0.126692	7.53119	-24.6184	28.0288	-0.983095	0.0387742	0.068324	5.79723	-21.7269	17.1013	-2.74617	0.00780302	0.120166	5.39114
123	61.809	-70.7875	75.359	-5.33402	0.137632	0.379069	19.6722	-73.6865	78.284	-7.10938	0.125265	0.369378	19.9313	-52.6435	59.1123	-10.0611	0.0745891	0.46713	16.695	-27.3058	31.1486	-1.2463	0.0591315	0.118135	7.30771	-24.3936	28.8064	-0.955332	0.039556	0.0669168	5.76525	-21.3554	16.7555	-2.70474	0.00867002	0.116872	5.34713
124	62.3116	-68.1588	75.1643	-5.20237	0.137278	0.376315	19.5636	-72.4099	78.2437	-7.0307	0.126852	0.370569	19.6788	-52.2243	59.3894	-9.98813	0.074036	0.465708	16.554	-27.3608	30.5509	-1.21541	0.0559387	0.108301	7.1096	-24.1687	29.5839	-0.925262	0.0401814	0.0670732	5.76682	-21.7316	16.4261	-2.66511	0.00849662	0.113751	5.31691
125	62.8141	-65.9075	74.9695	-5.06784	0.138479	0.37342	19.4756	-71.1334	78.2033	-6.94901	0.127447	0.371561	19.4454	-51.8051	59.7929	-9.9176	0.0731669	0.464128	16.4247	-27.4159	30.0511	-1.18877	0.0547893	0.0993614	6.9375	-23.9438	30.3615	-0.897457	0.0414321	0.0670732	5.8011	-22.187	16.0995	-2.62332	0.00849662	0.112017	5.30287
126	63.3166	-64.5826	74.7747	-4.92912	0.138761	0.371301	19.4085	-69.8569	78.163	-6.87723	0.128373	0.372751	19.2271	-51.3859	60.4921	-9.84799	0.0729298	0.461599	16.3084	-27.4709	29.5779	-1.16296	0.0527458	0.092848	6.79412	-23.7189	31.139	-0.873121	0.0422139	0.0681676	5.86739	-22.6967	15.8569	-2.5798	0.00884342	0.109242	5.30474
127	63.8191	-65.5694	74.5799	-4.80177	0.139256	0.367629	19.3591	-68.5804	78.1226	-6.79826	0.128439	0.375132	19.0305	-50.9667	61.2139	-9.7751	0.0715866	0.45836	16.2077	-27.526	29.1047	-1.13592	0.0509579	0.0886335	6.68166	-23.4941	31.9166	-0.844826	0.043152	0.0709819	5.96565	-23.2064	15.6144	-2.53537	0.00884342	0.106641	5.32215
128	64.3216	-66.9768	74.3851	-4.66526	0.141586	0.364452	19.3324	-67.3039	78.0823	-6.7147	0.128836	0.376984	18.8553	-50.5475	61.9358	-9.7007	0.0707174	0.456463	16.122	-27.581	28.6471	-1.10737	0.0496807	0.0858238	6.60155	-23.2692	32.6941	-0.816822	0.0459662	0.0750469	6.09406	-23.716	15.5459	-2.48958	0.00953702	0.105948	5.35492
129	64.8241	-68.3842	74.1904	-4.52491	0.14321	0.359155	19.3271	-66.0274	78.042	-6.63161	0.130291	0.377646	18.7004	-50.1525	62.6577	-9.62345	0.0703224	0.453303	16.0522	-27.6361	28.2064	-1.0818	0.0489144	0.0863346	6.55416	-23.0443	33.4717	-0.785099	0.0478424	0.0806754	6.2514	-24.2257	15.5649	-2.44704	0.0102306	0.104907	5.4008
130	65.3266	-69.8569	73.9956	-4.39237	0.144834	0.355483	19.3405	-64.7508	78.0016	-6.54659	0.131085	0.378175	18.5671	-50.1313	63.3794	-9.54879	0.0692952	0.4503	15.9953	-27.691	27.7656	-1.05864	0.0469987	0.0886335	6.54049	-22.8195	34.249	-0.760717	0.0500313	0.0839587	6.43383	-24.7353	15.6033	-2.40327	0.0105774	0.104214	5.46149
131	65.8291	-68.5881	73.7555	-4.35008	0.141374	0.348492	19.0614	-62.8861	77.8144	-6.47939	0.131283	0.377778	18.3617	-48.8813	63.6674	-9.44504	0.0692162	0.451485	15.8285	-26.4004	26.6213	-1.07203	0.0443167	0.0876117	6.35975	-22.9778	33.1629	-0.773323	0.046748	0.0814572	6.35817	-24.5356	15.5032	-2.37671	0.010404	0.103	5.41911
132	66.3317	-67.3193	73.5155	-4.3067	0.137349	0.344326	18.7979	-61.3877	77.6272	-6.4177	0.13082	0.377778	18.1667	-47.6313	63.9554	-9.34011	0.0696113	0.452276	15.679	-25.1098	25.5574	-1.08443	0.0426564	0.0867178	6.2034	-23.2148	32.0768	-0.78527	0.0445591	0.0814572	6.30699	-24.4078	15.4031	-2.35311	0.010404	0.100572	5.38416
133	66.8342	-66.0506	74.0782	-4.26617	0.133253	0.340513	18.5498	-60.0746	77.44	-6.35235	0.130556	0.376852	17.9858	-46.3813	64.2434	-9.23248	0.0695322	0.453698	15.5485	-24.085	24.4935	-1.10009	0.0398467	0.0854406	6.07316	-23.4519	30.9908	-0.799413	0.0419012	0.0847405	6.28052	-24.28	15.303	-2.33012	0.0109242	0.100225	5.35757
134	67.3367	-64.7818	74.8224	-4.21828	0.130923	0.337052	18.32	-59.0157	77.2528	-6.28827	0.13082	0.37586	17.8179	-45.3115	64.5314	-9.12558	0.0700063	0.45512	15.4354	-23.985	23.4296	-1.1177	0.0390805	0.0845466	5.97065	-23.689	29.9047	-0.810262	0.0412758	0.0863039	6.27994	-24.1522	15.2909	-2.30222	0.011271	0.0988382	5.34186
135	67.8392	-63.513	75.603	-4.17492	0.128381	0.331968	18.1066	-58.2006	77.0656	-6.21993	0.130225	0.374868	17.6651	-45.6247	64.8194	-9.02237	0.0703224	0.457728	15.3385	-24.0432	22.3657	-1.13561	0.0390805	0.083908	5.89793	-23.9261	28.8186	-0.82405	0.0411194	0.0880238	6.30518	-24.0243	15.3659	-2.27628	0.0124848	0.0988382	5.3341
136	68.3417	-62.2442	76.4761	-4.13571	0.126192	0.327378	17.9104	-57.4306	76.8784	-6.15043	0.130291	0.374339	17.5266	-45.9379	65.1074	-8.91423	0.0698483	0.458202	15.2628	-24.2958	21.3018	-1.15169	0.0394636	0.0841635	5.85617	-24.1632	27.7325	-0.830705	0.0409631	0.0889619	6.35621	-23.8965	15.5552	-2.25064	0.0126582	0.098318	5.33505
137	68.8442	-61.1309	77.3491	-4.0926	0.125203	0.322011	17.7338	-56.744	76.6912	-6.08473	0.12996	0.373479	17.4013	-46.2511	65.3953	-8.80796	0.0704804	0.458913	15.2048	-24.5965	20.2379	-1.16615	0.037931	0.0860792	5.84643	-24.4002	26.6465	-0.842539	0.0434647	0.0913071	6.43117	-23.7687	15.7714	-2.22483	0.013872	0.0984914	5.34539
138	69.3467	-60.0706	78.2222	-4.04869	0.123579	0.31615	17.5765	-56.1068	76.504	-6.01347	0.129696	0.370569	17.2926	-46.5643	65.6833	-8.7031	0.0711915	0.458913	15.1651	-25.0114	19.652	-1.18583	0.0366539	0.0897829	5.86707	-24.6373	25.5604	-0.858163	0.0462789	0.0927142	6.52923	-23.6409	16.0846	-2.19976	0.0149124	0.0984914	5.36436
139	69.8492	-59.0103	79.0952	-4.00207	0.123085	0.312902	17.4395	-55.4925	76.3168	-5.94687	0.130159	0.367593	17.1973	-46.8776	65.9713	-8.59326	0.0715866	0.457016	15.1474	-25.5536	19.5934	-1.19581	0.0348659	0.0927203	5.92085	-24.8987	24.4743	-0.869835	0.050813	0.0952158	6.65097	-23.5131	16.4606	-2.17108	0.0159528	0.0977978	5.39351
140	70.3518	-57.9498	79.9678	-3.95736	0.123014	0.309583	17.322	-55.2932	76.1294	-5.88325	0.129828	0.364616	17.1159	-47.1906	66.2592	-8.48808	0.0722187	0.45433	15.1462	-26.0957	19.5347	-1.21046	0.034355	0.0954023	6.00424	-25.4575	23.4654	-0.880987	0.0530019	0.0981864	6.79399	-23.4478	16.974	-2.14385	0.0168198	0.0979712	5.43056
141	70.8543	-55.6969	78.0461	-3.97632	0.120189	0.310783	17.0757	-54.2135	74.7817	-5.8429	0.129365	0.364749	16.907	-46.6145	66.269	-8.3945	0.0721397	0.454804	15.0498	-25.6121	19.1975	-1.2594	0.0306513	0.0947637	5.89658	-25.0534	22.5199	-0.902075	0.0494059	0.0958412	6.67492	-22.5368	16.8896	-2.14108	0.0166464	0.098318	5.38132
142	71.3568	-53.5619	76.1244	-3.99497	0.119483	0.312054	16.8494	-53.1339	73.434	-5.80202	0.128175	0.364616	16.7071	-46.1145	66.2788	-8.3015	0.0722977	0.455673	14.9642	-25.1286	18.8604	-1.30445	0.0268199	0.0934866	5.8215	-24.7994	21.833	-0.921374	0.0462789	0.0977173	6.58493	-21.6259	16.8053	-2.13918	0.0178602	0.0990116	5.34312
143	71.8593	-51.9335	74.2028	-4.01072	0.119836	0.312407	16.6444	-52.1294	72.0862	-5.7594	0.127315	0.364087	16.5168	-45.6972	66.3497	-8.20917	0.0721397	0.455594	14.8899	-25.0603	18.5233	-1.35411	0.0232439	0.091954	5.77846	-24.6779	21.4511	-0.940831	0.043621	0.100063	6.5251	-20.8924	16.7517	-2.13767	0.01734	0.0993584	5.31632
144	72.3618	-50.305	72.4291	-4.02796	0.120119	0.31495	16.4605	-51.2001	70.7385	-5.71736	0.125595	0.363955	16.3356	-45.2799	66.4564	-8.11708	0.0721397	0.454172	14.8271	-25.1319	18.1861	-1.40028	0.0218391	0.090166	5.77001	-24.5564	21.2517	-0.958561	0.0428393	0.101157	6.49686	-21.0319	16.7306	-2.13453	0.016473	0.100919	5.30197
145	72.8643	-48.6766	73.0438	-4.04735	0.120189	0.315797	16.2982	-50.2709	69.3908	-5.67677	0.125265	0.363426	16.1636	-44.8625	66.5632	-8.02278	0.0722977	0.453856	14.7775	-25.3137	17.9171	-1.4457	0.0217114	0.088378	5.79549	-24.5372	21.2388	-0.979612	0.0419012	0.102095	6.49975	-21.1714	16.7095	-2.13411	0.0171666	0.101613	5.29845
146	73.3668	-47.0481	73.6586	-4.06052	0.119977	0.316997	16.1605	-49.3417	68.0431	-5.63835	0.123677	0.363294	16.0008	-44.4452	66.6699	-7.93435	0.0719817	0.452908	14.7366	-25.567	17.785	-1.4896	0.0237548	0.0881226	5.85484	-24.559	21.2259	-1.00028	0.0414321	0.102408	6.53378	-21.3109	16.8252	-2.13417	0.018207	0.100919	5.3068
147	73.8693	-45.5498	74.2734	-4.07573	0.120472	0.320811	16.0456	-48.4124	66.6954	-5.5977	0.122751	0.362698	15.8491	-44.0279	66.7767	-7.84158	0.0724558	0.452671	14.71	-26.1125	17.6529	-1.54067	0.0275862	0.0913155	5.9448	-24.5809	21.213	-1.01394	0.0417448	0.103346	6.59998	-21.4504	17.644	-2.13115	0.018207	0.101439	5.32811
148	74.3719	-44.0629	75.2527	-4.09148	0.121178	0.322576	15.9545	-47.4832	65.3477	-5.55726	0.121958	0.362698	15.7079	-43.6106	66.8834	-7.74984	0.0726138	0.450142	14.695	-26.67	17.5209	-1.5919	0.0309068	0.0962963	6.06578	-24.645	21.2001	-1.03506	0.043152	0.104753	6.69524	-21.5899	18.4628	-2.12783	0.0185538	0.105081	5.3613
149	74.8744	-42.576	76.2812	-4.1105	0.123791	0.325118	15.887	-46.554	64	-5.51367	0.121362	0.362765	15.5789	-43.1933	66.9901	-7.65861	0.0726928	0.448167	14.6918	-27.2274	17.3888	-1.63663	0.0335888	0.102299	6.21757	-24.8643	21.3752	-1.05385	0.0464353	0.106004	6.81949	-21.7294	19.2816	-2.12118	0.0194208	0.108028	5.40725
150	75.3769	-41.6743	77.5509	-4.12785	0.128663	0.32759	15.8446	-45.718	62.6521	-5.47279	0.121032	0.361772	15.4599	-42.7758	67.0968	-7.56834	0.0733249	0.444216	14.7002	-27.7845	17.2565	-1.68259	0.0372925	0.109068	6.39601	-25.6903	21.6206	-1.07119	0.0479987	0.108505	6.97122	-21.8687	20.1004	-2.12077	0.0189006	0.110456	5.46208
151	75.8794	-40.8077	76.8316	-4.16554	0.12944	0.328649	15.6822	-45.2718	60.3153	-5.45442	0.118981	0.359127	15.2652	-42.5115	66.658	-7.5053	0.0728508	0.442873	14.6055	-26.8171	17.327	-1.71564	0.037037	0.107024	6.37561	-25.1542	21.4828	-1.09044	0.0470607	0.109912	6.9518	-20.8854	20.3809	-2.12645	0.0187272	0.107508	5.36169
152	76.3819	-39.9412	76.1124	-4.19776	0.129864	0.331756	15.5354	-44.8257	57.9786	-5.43829	0.117262	0.354299	15.0802	-42.4019	66.2192	-7.44238	0.0727718	0.440582	14.5216	-26.3753	18.0223	-1.74651	0.0357599	0.10613	6.37869	-24.7552	21.4521	-1.1086	0.0469043	0.115697	6.95666	-19.9022	20.6614	-2.1322	0.0183804	0.104907	5.27514
153	76.8844	-39.0746	75.3931	-4.23649	0.130005	0.336276	15.4015	-44.3795	55.6418	-5.41863	0.115542	0.350595	14.9076	-42.3481	65.7804	-7.37707	0.0727718	0.438211	14.4496	-26.9456	18.7176	-1.78097	0.0353768	0.107152	6.40368	-24.3603	21.5974	-1.12641	0.0481551	0.118981	6.98595	-18.9189	20.959	-2.13443	0.0178602	0.101959	5.20455
154	77.3869	-38.2782	74.6739	-4.27257	0.130076	0.337688	15.2835	-43.9333	53.3051	-5.39831	0.113624	0.346495	14.7463	-42.2943	65.4542	-7.31224	0.0724558	0.436236	14.3885	-27.5159	19.4129	-1.80925	0.0347382	0.108557	6.45321	-23.9654	22.0605	-1.14459	0.0489368	0.12242	7.03857	-17.9357	21.3185	-2.13873	0.0176868	0.101613	5.14798
155	77.8894	-38.2822	73.9546	-4.3078	0.13064	0.338253	15.181	-43.4871	50.9683	-5.37585	0.112368	0.342262	14.5974	-42.3563	65.2512	-7.25386	0.0721397	0.434102	14.3354	-28.1036	20.1083	-1.83688	0.0339719	0.109068	6.52522	-23.6851	22.6167	-1.16367	0.0517511	0.126016	7.11457	-16.9811	21.6781	-2.14305	0.0169932	0.0977978	5.10714
156	78.392	-38.2861	73.2354	-4.34703	0.130923	0.338818	15.0933	-43.041	48.828	-5.35935	0.111045	0.337897	14.4585	-42.5962	65.1005	-7.18824	0.0718236	0.431258	14.2972	-28.7834	20.8036	-1.86882	0.0338442	0.112261	6.61729	-23.5341	23.292	-1.18585	0.054878	0.126329	7.21229	-17.0316	22.0376	-2.14481	0.0168198	0.0951968	5.08321
157	78.8945	-38.2901	72.5161	-4.3811	0.131276	0.343125	15.0231	-42.5948	47.7452	-5.3411	0.110714	0.334458	14.3326	-43.2094	64.9497	-7.12816	0.0711915	0.426912	14.2677	-29.4631	21.5124	-1.90021	0.0321839	0.114815	6.73008	-23.5427	23.9672	-1.20735	0.0576923	0.129612	7.33174	-17.1639	22.3972	-2.1505	0.0161262	0.0932894	5.07373
158	79.397	-38.3273	71.7969	-4.41648	0.130923	0.345032	14.9686	-42.1486	46.6624	-5.32256	0.109788	0.330886	14.2194	-44.0445	64.799	-7.06567	0.0712705	0.423357	14.2508	-30.2643	22.2985	-1.93278	0.0329502	0.120817	6.86215	-23.944	24.6425	-1.22622	0.0617573	0.131801	7.4725	-17.336	22.7568	-2.15693	0.0152592	0.0932894	5.08031
159	79.8995	-38.7679	71.0776	-4.45413	0.131347	0.346444	14.9299	-41.7025	45.5795	-5.30145	0.108929	0.328571	14.1202	-44.9404	64.6483	-7.00478	0.0709545	0.419327	14.2447	-31.2038	23.1281	-1.96419	0.0344828	0.126437	7.01307	-24.3453	25.3863	-1.24442	0.0642589	0.13227	7.63262	-17.6034	23.1163	-2.16148	0.0150858	0.0941564	5.10388
160	80.402	-39.5125	70.3581	-4.4878	0.131276	0.346586	14.9088	-41.2651	44.4967	-5.28	0.10754	0.326786	14.0344	-45.9999	64.4975	-6.93951	0.0706384	0.415771	14.2522	-32.1432	23.9573	-1.99464	0.037037	0.132439	7.18142	-25.3763	26.162	-1.26545	0.0678549	0.135397	7.81052	-17.8708	23.4757	-2.1663	0.0142188	0.0960638	5.14335
161	80.9045	-38.8562	68.412	-4.51524	0.130358	0.346444	14.7427	-41.3601	43.7741	-5.27336	0.10582	0.324735	13.9302	-45.6303	64.366	-6.86984	0.0702434	0.415534	14.1132	-32.3627	23.5059	-2.02029	0.0355045	0.130396	7.11447	-25.3473	25.5826	-1.29455	0.0667605	0.13227	7.70415	-17.953	23.0624	-2.15801	0.0136986	0.091382	5.09235
162	81.407	-38.3464	66.466	-4.53747	0.130005	0.346868	14.5978	-41.4552	43.5536	-5.26459	0.104167	0.322685	13.8378	-45.3505	64.4263	-6.79641	0.0700063	0.416087	13.9855	-32.6026	23.0544	-2.04425	0.0344828	0.127714	7.06734	-25.3183	25.0033	-1.3192	0.0655097	0.129925	7.61601	-18.0353	22.6491	-2.14739	0.0136986	0.08618	5.05891
163	81.9095	-37.8366	64.5199	-4.55665	0.129016	0.346444	14.4741	-41.6344	43.4572	-5.25554	0.103108	0.322751	13.7569	-45.0869	65.1333	-6.725	0.0699273	0.414507	13.8667	-32.9229	22.603	-2.06891	0.0337165	0.125032	7.03965	-25.2894	24.4239	-1.34497	0.0650407	0.128518	7.54594	-18.1476	22.2358	-2.13212	0.0136986	0.0834056	5.04447
164	82.4121	-37.3268	62.5739	-4.58107	0.128593	0.348139	14.3696	-41.822	43.3607	-5.25076	0.101389	0.322421	13.6857	-44.941	65.8402	-6.65582	0.0690582	0.411899	13.757	-33.2433	22.1516	-2.09275	0.0314176	0.124266	7.03193	-25.3005	23.8446	-1.3738	0.0641026	0.128518	7.494	-18.3316	21.8225	-2.12215	0.0131784	0.0839258	5.04493
165	82.9146	-36.817	60.6278	-4.60466	0.12831	0.350893	14.2867	-42.0095	43.2643	-5.24587	0.100463	0.323413	13.626	-44.9057	66.5472	-6.58578	0.0689791	0.410714	13.6581	-33.5636	21.7002	-2.11729	0.0298851	0.124777	7.04387	-25.3568	23.2653	-1.39916	0.0644153	0.127423	7.46165	-18.5156	21.4465	-2.11428	0.0135252	0.0854864	5.06198
166	83.4171	-36.3072	58.6818	-4.62693	0.128946	0.353647	14.2257	-42.1971	43.1678	-5.23747	0.0992725	0.32381	13.5795	-45.0167	67.2542	-6.51537	0.068347	0.40866	13.5701	-33.8839	21.3565	-2.13851	0.0303959	0.124904	7.07673	-25.6854	22.7525	-1.42342	0.0634772	0.127892	7.4486	-18.6996	21.0791	-2.10344	0.0131784	0.0872204	5.09704
167	83.9196	-35.7974	56.8201	-4.64928	0.128946	0.356684	14.1865	-42.3847	43.9237	-5.23144	0.0982143	0.325	13.5439	-45.4186	67.9612	-6.44439	0.0674779	0.405815	13.493	-34.2043	21.1553	-2.16327	0.0324393	0.125415	7.1282	-26.1039	22.3109	-1.44937	0.064728	0.127736	7.4549	-18.9792	20.7117	-2.09558	0.0140454	0.0903416	5.14768
168	84.4221	-35.5087	55.0609	-4.67212	0.128522	0.357178	14.1692	-42.5723	44.7638	-5.22105	0.0974868	0.325728	13.522	-45.9083	68.6682	-6.37257	0.0670038	0.400521	13.4274	-34.5393	20.9541	-2.18782	0.0346105	0.128863	7.1989	-26.5358	21.8694	-1.47579	0.064728	0.128674	7.48022	-19.3147	20.3443	-2.08448	0.0150858	0.0936362	5.2158
169	84.9246	-37.4444	53.3017	-4.69548	0.127251	0.35626	14.1741	-42.7661	45.604	-5.2134	0.0964947	0.324802	13.5111	-46.3979	69.3752	-6.30245	0.0668458	0.39665	13.372	-34.9799	20.8054	-2.20963	0.0360153	0.13129	7.28899	-26.9676	21.4279	-1.50348	0.0662914	0.130238	7.52436	-19.6705	20.0863	-2.07376	0.0157794	0.0946766	5.29922
170	85.4271	-39.3796	51.5428	-4.71917	0.126968	0.357108	14.201	-43.0416	46.4441	-5.20806	0.0958995	0.32295	13.5112	-46.9819	70.0818	-6.23216	0.0664507	0.392936	13.3278	-35.42	20.684	-2.23149	0.0376756	0.134483	7.39682	-27.3993	20.9862	-1.52647	0.0680113	0.133208	7.58836	-20.0691	19.9441	-2.06487	0.0171666	0.0984914	5.39668
171	85.9296	-39.7261	50.8706	-4.71688	0.127039	0.359579	14.1448	-42.6671	47.0928	-5.18736	0.0949074	0.323347	13.4494	-46.6582	69.4424	-6.16956	0.0654235	0.39104	13.1539	-34.2888	20.3766	-2.25476	0.0356322	0.134227	7.3022	-27.1323	19.941	-1.56044	0.0655097	0.131332	7.44367	-19.8448	19.319	-2.04923	0.0162996	0.0945032	5.29579
172	86.4322	-40.0727	50.2315	-4.72096	0.126404	0.362263	14.1044	-42.2926	47.7416	-5.17084	0.0935847	0.323082	13.3992	-46.409	68.803	-6.10559	0.0647914	0.389934	12.9909	-33.1576	20.1554	-2.27568	0.0337165	0.136143	7.22814	-26.8654	19.5652	-1.59249	0.0634772	0.131332	7.31787	-19.6649	18.7264	-2.03551	0.0159528	0.0912086	5.20336
173	86.9347	-40.4192	49.5923	-4.71937	0.126757	0.364099	14.0838	-41.93	48.3903	-5.15438	0.0924603	0.322751	13.3626	-46.1597	68.1636	-6.04274	0.0640803	0.387958	12.838	-32.0265	19.9343	-2.29946	0.0315453	0.137165	7.17334	-26.5984	19.6573	-1.62727	0.061601	0.133365	7.21113	-19.4906	18.1339	-2.02225	0.0159528	0.0894746	5.12034
174	87.4372	-40.7657	48.9531	-4.71825	0.126333	0.365652	14.081	-41.6618	49.0391	-5.13589	0.0917989	0.322421	13.3403	-45.9105	67.5242	-5.98031	0.062737	0.386931	12.696	-30.8953	19.7131	-2.32144	0.0305236	0.137292	7.13994	-26.3315	19.7494	-1.65865	0.0592558	0.133365	7.12565	-19.3543	17.5413	-2.00734	0.015606	0.0865268	5.04801
175	87.9397	-41.1123	48.5372	-4.72148	0.126262	0.366994	14.0948	-41.4905	49.6878	-5.11806	0.0923942	0.322354	13.3315	-45.6613	67.3326	-5.9226	0.062263	0.384482	12.5631	-30.7027	19.4919	-2.34091	0.0289911	0.140102	7.1284	-26.0645	19.8415	-1.69548	0.0565979	0.134146	7.06005	-19.2269	16.9488	-1.99231	0.0145656	0.0851396	4.98618
176	88.4422	-41.4588	48.8372	-4.71878	0.127322	0.367418	14.1288	-41.3439	50.3365	-5.09825	0.0925926	0.322421	13.3371	-45.412	67.8973	-5.85903	0.0619469	0.381163	12.4448	-30.6209	19.274	-2.3625	0.0283525	0.142912	7.13739	-25.7976	19.9336	-1.72611	0.0542527	0.136648	7.0177	-19.0997	16.3562	-1.97949	0.0136986	0.0839258	4.93439
177	88.9447	-41.8053	49.1372	-4.71933	0.127322	0.367771	14.1794	-41.3081	50.9853	-5.08017	0.0929233	0.323545	13.3556	-45.1628	68.4619	-5.79519	0.0606037	0.374131	12.3386	-30.539	19.14	-2.38577	0.0264368	0.145338	7.16685	-25.5306	20.0257	-1.75734	0.0523765	0.138524	6.9974	-18.9723	15.7637	-1.96582	0.0136986	0.0832322	4.89453
178	89.4472	-42.1519	49.9575	-4.7197	0.127322	0.36657	14.2477	-41.2724	51.634	-5.06119	0.0933201	0.322553	13.3882	-45.0165	69.0266	-5.73308	0.0590234	0.367257	12.244	-30.4572	19.006	-2.41008	0.0263091	0.150319	7.2168	-25.2637	20.1178	-1.78763	0.0481551	0.1404	6.99971	-18.8653	15.1712	-1.95375	0.0135252	0.0820184	4.86562
179	89.9497	-42.6185	50.7795	-4.7196	0.12718	0.362969	14.3335	-41.3454	52.2828	-5.04009	0.0931217	0.320503	13.435	-44.899	69.5913	-5.66843	0.0583913	0.359987	12.1632	-30.3753	18.8721	-2.43128	0.0260536	0.153895	7.28842	-24.9967	20.2099	-1.82341	0.0462789	0.140557	7.0227	-18.8006	14.5973	-1.93735	0.0128316	0.0832322	4.85012
180	90.4523	-43.13	51.6016	-4.71958	0.126968	0.360497	14.4365	-41.7872	52.9312	-5.02251	0.0929233	0.319709	13.494	-44.7815	70.1555	-5.60637	0.0573641	0.352086	12.0943	-30.2961	18.7381	-2.45388	0.0270754	0.15977	7.37921	-24.7699	20.3021	-1.8525	0.0450281	0.140088	7.06975	-18.7591	14.1293	-1.92654	0.0124848	0.0832322	4.84427
181	90.9548	-42.6527	52.3689	-4.71663	0.126262	0.35972	14.3483	-41.5062	52.5853	-4.98673	0.0931878	0.319114	13.4502	-44.2394	69.3847	-5.54921	0.0553097	0.347819	11.9032	-30.6938	18.5196	-2.46629	0.0255428	0.159004	7.31812	-24.5388	20.4764	-1.85861	0.0419012	0.139306	6.93428	-18.5424	14.0044	-1.92333	0.0119646	0.0764696	4.74037
182	91.4573	-42.1753	53.1362	-4.71231	0.126192	0.36078	14.2783	-41.2251	52.2394	-4.9524	0.0933862	0.317989	13.4177	-43.6972	68.6447	-5.49263	0.0536504	0.341814	11.7206	-31.0915	18.3011	-2.47987	0.0238825	0.159515	7.2744	-24.337	20.6786	-1.87337	0.0383052	0.136804	6.81007	-18.3357	13.9287	-1.92552	0.0110976	0.071441	4.65216
183	91.9598	-41.6979	53.9034	-4.71093	0.126757	0.361274	14.2253	-40.944	51.8935	-4.91626	0.0933862	0.316667	13.3976	-43.1897	67.9047	-5.43625	0.0518331	0.334624	11.547	-31.4892	18.3627	-2.49354	0.0240102	0.158876	7.24867	-24.5686	20.8807	-1.87874	0.0347092	0.135241	6.70243	-18.2142	13.9536	-1.92264	0.010404	0.0665857	4.58495
184	92.4623	-41.2205	54.6707	-4.70894	0.125909	0.362051	14.1906	-40.6629	51.5477	-4.87809	0.0935185	0.317063	13.3901	-42.7054	67.1646	-5.38046	0.051043	0.328935	11.3827	-31.8869	18.6769	-2.50518	0.0247765	0.157982	7.24184	-24.8073	21.0829	-1.88797	0.0315822	0.133208	6.60834	-18.0928	13.9786	-1.92115	0.00988382	0.0617305	4.53715
185	92.9648	-40.7431	55.5597	-4.70924	0.12598	0.360003	14.1736	-40.4057	51.2018	-4.8426	0.0935185	0.313889	13.3935	-42.221	66.4246	-5.32455	0.0490676	0.324115	11.2285	-32.3198	18.9911	-2.51951	0.0249042	0.159642	7.25227	-25.194	21.2851	-1.89902	0.0281426	0.131176	6.52897	-17.9884	14.0036	-1.92151	0.00936362	0.0591295	4.50874
186	93.4673	-40.3569	56.4891	-4.71073	0.125839	0.357531	14.1746	-40.3113	50.8559	-4.80367	0.0933862	0.310714	13.4101	-41.7367	65.6846	-5.26698	0.0475664	0.317162	11.0855	-32.8471	19.3053	-2.52731	0.0259259	0.160153	7.28306	-25.5807	21.4872	-1.90784	0.0276735	0.127736	6.46624	-17.9691	14.0285	-1.92057	0.00919022	0.0605167	4.50168
187	93.9698	-40.04	57.4185	-4.70833	0.12485	0.355201	14.1953	-40.2714	50.51	-4.7689	0.0935185	0.307209	13.4369	-41.2523	64.9445	-5.21108	0.0461441	0.310604	10.9527	-33.3743	19.6194	-2.53909	0.0277139	0.159898	7.33052	-25.9674	21.6894	-1.91625	0.0284553	0.12586	6.4201	-18.0009	14.0535	-1.92184	0.00884342	0.0615571	4.51432
188	94.4724	-39.7231	58.348	-4.70546	0.124426	0.353859	14.2344	-40.9573	50.1641	-4.73156	0.0937831	0.30463	13.4765	-40.768	64.2045	-5.15385	0.0445638	0.303808	10.8317	-33.9015	19.9336	-2.5508	0.0287356	0.158621	7.39558	-26.3541	21.8915	-1.92297	0.0304878	0.124296	6.39134	-18.0326	14.0819	-1.91959	0.00919022	0.0658921	4.54899
189	94.9749	-39.4062	59.2774	-4.70664	0.124497	0.352447	14.2905	-41.6815	49.8183	-4.69565	0.0947751	0.303704	13.5273	-40.2837	63.4644	-5.09945	0.0440898	0.29567	10.7211	-34.4287	20.2478	-2.56229	0.0305236	0.157854	7.47797	-26.7408	22.0937	-1.9337	0.0314259	0.12414	6.37839	-18.0643	14.2641	-1.91765	0.00971042	0.0691868	4.60362
190	95.4774	-39.0893	60.2063	-4.71086	0.12259	0.350258	14.3634	-42.5203	49.4721	-4.65986	0.0953042	0.301257	13.5895	-39.7994	62.7241	-5.04087	0.0423515	0.29164	10.6245	-35.0044	20.7071	-2.5787	0.0314176	0.159132	7.57526	-27.127	22.2957	-1.9402	0.0320513	0.122577	6.38377	-18.0961	14.4464	-1.91454	0.00988382	0.072308	4.67818
191	95.9799	-38.8717	59.7077	-4.72339	0.120895	0.349057	14.2329	-42.2248	48.4315	-4.60847	0.0950397	0.299074	13.5321	-39.4855	61.2134	-5.02677	0.0430626	0.289033	10.5071	-34.0517	19.8041	-2.59094	0.0300128	0.158365	7.46627	-26.2236	21.9908	-1.90637	0.0303315	0.118824	6.24662	-18.3038	14.6219	-1.93701	0.0107508	0.074042	4.73878
192	96.4824	-38.6541	59.2092	-4.74031	0.118636	0.347221	14.1151	-41.9294	47.3908	-4.55693	0.0951058	0.296892	13.4856	-39.2505	59.7028	-5.00988	0.0435367	0.288164	10.4027	-33.1168	19.0466	-2.60252	0.0282248	0.157471	7.36984	-25.4457	21.686	-1.87545	0.028768	0.113977	6.12829	-18.5134	14.7974	-1.96169	0.012138	0.0782036	4.81845
193	96.9849	-38.4365	58.7106	-4.75502	0.116588	0.346374	14.0128	-41.6339	47.1117	-4.50605	0.0945767	0.293783	13.4498	-39.0155	58.1921	-4.99476	0.0442478	0.287532	10.3096	-32.3549	18.2891	-2.61634	0.0269476	0.15696	7.28551	-24.6679	21.3811	-1.84108	0.0276735	0.110381	6.03183	-18.723	14.9729	-1.98427	0.0140454	0.0825386	4.91795
194	97.4874	-38.2188	58.212	-4.76705	0.115175	0.34588	13.9263	-41.3385	47.5175	-4.45203	0.0945767	0.289418	13.4261	-38.7804	56.6814	-4.97875	0.0440107	0.286267	10.2292	-32.3113	17.5316	-2.62947	0.0259259	0.155939	7.21456	-23.89	21.0763	-1.80607	0.0264228	0.107098	5.95743	-18.9325	15.1484	-2.00396	0.0161262	0.087047	5.0363
195	97.9899	-39.1074	57.7135	-4.78155	0.112845	0.345244	13.8543	-41.043	47.9233	-4.39758	0.094246	0.287037	13.4139	-38.5454	55.1707	-4.96214	0.0446429	0.285793	10.1619	-32.2677	16.7741	-2.64219	0.0246488	0.158365	7.15754	-23.1924	20.7714	-1.77342	0.0273609	0.104597	5.90489	-19.1421	15.3239	-2.02685	0.0178602	0.09485	5.17004
196	98.4925	-40.1407	57.2149	-4.79515	0.110868	0.345315	13.7982	-40.7475	48.3422	-4.34582	0.0946429	0.284259	13.4118	-38.3104	53.66	-4.9472	0.0447219	0.284845	10.1067	-32.2242	16.0166	-2.65134	0.0238825	0.158493	7.11602	-22.6395	20.4666	-1.7358	0.0276735	0.0999062	5.87718	-19.3516	15.7672	-2.04652	0.019074	0.102133	5.32029
197	98.995	-41.174	56.7163	-4.81423	0.109032	0.347574	13.756	-40.4521	48.8541	-4.29675	0.0944444	0.281151	13.4201	-38.0754	52.1493	-4.93022	0.0450379	0.285161	10.0656	-32.1806	15.2592	-2.66068	0.0224777	0.159898	7.08858	-22.2765	20.1617	-1.70404	0.0281426	0.0955285	5.87117	-19.5612	16.5777	-2.06769	0.0213282	0.109242	5.48405
198	99.4975	-42.2205	56.2178	-4.83252	0.107337	0.345738	13.7297	-40.2443	49.3661	-4.24441	0.0936508	0.279101	13.4405	-37.8404	50.6386	-4.91343	0.045512	0.286346	10.0377	-32.137	14.603	-2.67245	0.0217114	0.158748	7.07461	-22.306	19.9006	-1.66928	0.0293934	0.0942777	5.88974	-19.7707	17.4505	-2.08675	0.0244495	0.114444	5.66148
199	100	-43.3043	55.7192	-4.85187	0.105501	0.344679	13.7191	-40.4515	49.878	-4.1905	0.0929894	0.276521	13.4726	-37.6054	49.143	-4.8971	0.0463021	0.286188	10.0232	-32.0935	14.3401	-2.68532	0.0212005	0.15977	7.0747	-22.5411	19.6602	-1.63235	0.0309568	0.0911507	5.93239	-20.025	18.3234	-2.11239	0.0275707	0.121207	5.84828
